# Supplementary material for: Exonuclease ISG20 inhibits human cytomegalovirus replication by inducing an innate immune defense signature
Source: PLoS Pathog. 2026 Jan 9;22(1):e1013856. doi: 10.1371/journal.ppat.1013856 (PMC12818739; doi:10.1371/journal.ppat.1013856)
Supplement: S1 Data — The dataset lists the top scoring genes of cluster 3 shown in the UMAP plot of Fig 1. Log2 fold change and adjusted p-values as well as short gene descriptions and hyperlinks are indicated for each gene. (XLSX) [file ppat.1013856.s009.xlsx]

## Sheet: Tabelle1
Gene.name	avg_logFC	p_val_adj	cluster	Gene.stable.ID	Gene.description	hyperlink
IFIT2	3.72604	0	mc_3	ENSG00000119922	interferon induced protein with tetratricopeptide repeats 2 [Source:HGNC Symbol;Acc:HGNC:5409]	http://www.ensembl.org/id/ENSG00000119922
IFIT3	3.61145	0	mc_3	ENSG00000119917	interferon induced protein with tetratricopeptide repeats 3 [Source:HGNC Symbol;Acc:HGNC:5411]	http://www.ensembl.org/id/ENSG00000119917
IFIT1	3.06681	0	mc_3	ENSG00000185745	interferon induced protein with tetratricopeptide repeats 1 [Source:HGNC Symbol;Acc:HGNC:5407]	http://www.ensembl.org/id/ENSG00000185745
ISG15	2.09785	0	mc_3	ENSG00000187608	ISG15 ubiquitin-like modifier [Source:HGNC Symbol;Acc:HGNC:4053]	http://www.ensembl.org/id/ENSG00000187608
ZC3HAV1	1.45551	0	mc_3	ENSG00000105939	zinc finger CCCH-type containing, antiviral 1 [Source:HGNC Symbol;Acc:HGNC:23721]	http://www.ensembl.org/id/ENSG00000105939
DDX58	1.66254	0	mc_3	ENSG00000107201	DExD/H-box helicase 58 [Source:HGNC Symbol;Acc:HGNC:19102]	http://www.ensembl.org/id/ENSG00000107201
PMAIP1	1.82487	3.11787e-295	mc_3	ENSG00000141682	phorbol-12-myristate-13-acetate-induced protein 1 [Source:HGNC Symbol;Acc:HGNC:9108]	http://www.ensembl.org/id/ENSG00000141682
OASL	1.54267	4.88874e-226	mc_3	ENSG00000135114	2'-5'-oligoadenylate synthetase like [Source:HGNC Symbol;Acc:HGNC:8090]	http://www.ensembl.org/id/ENSG00000135114
HERC5	1.38753	1.88493e-204	mc_3	ENSG00000138646	HECT and RLD domain containing E3 ubiquitin protein ligase 5 [Source:HGNC Symbol;Acc:HGNC:24368]	http://www.ensembl.org/id/ENSG00000138646
APOL2	0.959348	4.20997e-178	mc_3	ENSG00000128335	apolipoprotein L2 [Source:HGNC Symbol;Acc:HGNC:619]	http://www.ensembl.org/id/ENSG00000128335
DDX60	1.04524	8.93185e-170	mc_3	ENSG00000137628	DExD/H-box helicase 60 [Source:HGNC Symbol;Acc:HGNC:25942]	http://www.ensembl.org/id/ENSG00000137628
SAMD9	1.1524	1.02487e-168	mc_3	ENSG00000205413	sterile alpha motif domain containing 9 [Source:HGNC Symbol;Acc:HGNC:1348]	http://www.ensembl.org/id/ENSG00000205413
IFI44	0.919903	4.89472e-164	mc_3	ENSG00000137965	interferon induced protein 44 [Source:HGNC Symbol;Acc:HGNC:16938]	http://www.ensembl.org/id/ENSG00000137965
HERC6	0.7402	3.73057e-152	mc_3	ENSG00000138642	HECT and RLD domain containing E3 ubiquitin protein ligase family member 6 [Source:HGNC Symbol;Acc:HGNC:26072]	http://www.ensembl.org/id/ENSG00000138642
IFIH1	0.844725	6.3761e-150	mc_3	ENSG00000115267	interferon induced with helicase C domain 1 [Source:HGNC Symbol;Acc:HGNC:18873]	http://www.ensembl.org/id/ENSG00000115267
ZNFX1	0.798844	2.05431e-137	mc_3	ENSG00000124201	zinc finger NFX1-type containing 1 [Source:HGNC Symbol;Acc:HGNC:29271]	http://www.ensembl.org/id/ENSG00000124201
RSAD2	1.26119	3.2275e-136	mc_3	ENSG00000134321	radical S-adenosyl methionine domain containing 2 [Source:HGNC Symbol;Acc:HGNC:30908]	http://www.ensembl.org/id/ENSG00000134321
ZFP36L2	1.01104	1.77564e-123	mc_3	ENSG00000152518	ZFP36 ring finger protein like 2 [Source:HGNC Symbol;Acc:HGNC:1108]	http://www.ensembl.org/id/ENSG00000152518
MX1	1.11343	9.82464e-119	mc_3	ENSG00000157601	MX dynamin like GTPase 1 [Source:HGNC Symbol;Acc:HGNC:7532]	http://www.ensembl.org/id/ENSG00000157601
WARS	0.910314	3.62543e-116	mc_3	ENSG00000140105	tryptophanyl-tRNA synthetase [Source:HGNC Symbol;Acc:HGNC:12729]	http://www.ensembl.org/id/ENSG00000140105
APOL6	0.772543	9.44231e-113	mc_3	ENSG00000221963	apolipoprotein L6 [Source:HGNC Symbol;Acc:HGNC:14870]	http://www.ensembl.org/id/ENSG00000221963
PARP14	0.823339	6.59844e-108	mc_3	ENSG00000173193	poly(ADP-ribose) polymerase family member 14 [Source:HGNC Symbol;Acc:HGNC:29232]	http://www.ensembl.org/id/ENSG00000173193
RARRES3	0.75734	3.51484e-102	mc_3	ENSG00000133321	retinoic acid receptor responder 3 [Source:HGNC Symbol;Acc:HGNC:9869]	http://www.ensembl.org/id/ENSG00000133321
ISG20	0.616496	1.82836e-90	mc_3	ENSG00000172183	interferon stimulated exonuclease gene 20 [Source:HGNC Symbol;Acc:HGNC:6130]	http://www.ensembl.org/id/ENSG00000172183
OAS2	0.500486	1.75375e-89	mc_3	ENSG00000111335	2'-5'-oligoadenylate synthetase 2 [Source:HGNC Symbol;Acc:HGNC:8087]	http://www.ensembl.org/id/ENSG00000111335
RNF149	0.630994	1.24259e-85	mc_3	ENSG00000163162	ring finger protein 149 [Source:HGNC Symbol;Acc:HGNC:23137]	http://www.ensembl.org/id/ENSG00000163162
FGF2	0.886466	5.82905e-85	mc_3	ENSG00000138685	fibroblast growth factor 2 [Source:HGNC Symbol;Acc:HGNC:3676]	http://www.ensembl.org/id/ENSG00000138685
HIP1R	0.475783	3.21116e-83	mc_3	ENSG00000130787	huntingtin interacting protein 1 related [Source:HGNC Symbol;Acc:HGNC:18415]	http://www.ensembl.org/id/ENSG00000130787
MX2	0.578628	4.37193e-83	mc_3	ENSG00000183486	MX dynamin like GTPase 2 [Source:HGNC Symbol;Acc:HGNC:7533]	http://www.ensembl.org/id/ENSG00000183486
