# Supplementary material for: Exonuclease ISG20 inhibits human cytomegalovirus replication by inducing an innate immune defense signature
Source: PLoS Pathog. 2026 Jan 9;22(1):e1013856. doi: 10.1371/journal.ppat.1013856 (PMC12818739; doi:10.1371/journal.ppat.1013856)
Supplement: S2 Data — Log2 fold change and adjusted p-values are indicated for each gene. (XLSX) [file ppat.1013856.s010.xlsx]

## Sheet: Tabelle1
Gene	Symbol	log2FoldChange	padj
ENSG00000172183	ISG20	7.84909	0
ENSG00000276966	H4C5	5.73889	1.8264e-37
ENSG00000276517	ENSG00000276517	5.291	9.99404e-69
ENSG00000282988	ENSG00000282988	3.84865	7.95928e-60
ENSG00000273802	H2BC8	3.67291	2.37163e-53
ENSG00000278828	H3C10	2.95469	1.03557e-20
ENSG00000156804	FBXO32	2.94856	3.14621e-133
ENSG00000130513	GDF15	2.80978	2.03802e-79
ENSG00000188916	INSYN2A	2.71068	8.67727e-16
ENSG00000158406	H4C8	2.60399	1.57278e-59
ENSG00000124635	H2BC11	2.51956	3.79043e-17
ENSG00000169429	CXCL8	2.46432	1.18345e-18
ENSG00000171360	KRT38	2.41996	1.07478e-22
ENSG00000117360	PRPF3	2.40411	6.74809e-131
ENSG00000073756	PTGS2	2.384	9.20771e-62
ENSG00000165507	DEPP1	2.34417	3.89363e-89
ENSG00000187837	H1-2	2.28936	1.31121e-53
ENSG00000078401	EDN1	2.28331	3.33917e-16
ENSG00000277075	H2AC8	2.23286	2.71726e-05
ENSG00000158022	TRIM63	2.22687	1.37012e-15
ENSG00000213782	DDX47	2.22211	6.64882e-23
ENSG00000181016	LSMEM1	2.20727	7.13559e-20
ENSG00000172548	NIPAL4	2.19988	6.58674e-21
ENSG00000132952	USPL1	2.14604	2.60216e-93
ENSG00000116741	RGS2	2.11873	1.46619e-62
ENSG00000115963	RND3	2.09871	1.86021e-87
ENSG00000159208	CIART	2.05701	2.61308e-20
ENSG00000230551	ENSG00000230551	2.05259	3.62412e-38
ENSG00000081041	CXCL2	2.04401	1.90086e-11
ENSG00000121716	PILRB	2.04229	1.11654e-17
ENSG00000213928	IRF9	2.01958	1.04548e-51
ENSG00000164463	CREBRF	1.94918	9.99404e-69
ENSG00000104081	BMF	1.9476	9.23288e-09
ENSG00000082258	CCNT2	1.92557	2.46002e-71
ENSG00000170873	MTSS1	1.91465	1.21332e-35
ENSG00000176994	SMCR8	1.91359	3.85128e-74
ENSG00000134321	RSAD2	1.89887	2.41601e-31
ENSG00000159167	STC1	1.89262	6.96802e-40
ENSG00000111276	CDKN1B	1.87425	3.45465e-126
ENSG00000115738	ID2	1.87383	9.28119e-155
ENSG00000119922	IFIT2	1.87249	5.95086e-40
ENSG00000115548	KDM3A	1.86499	1.40187e-73
ENSG00000257453	PHLDA1-AS1	1.85875	1.27122e-11
ENSG00000042429	MED17	1.85716	3.95971e-50
ENSG00000253276	CCDC71L	1.82304	6.50106e-82
ENSG00000167981	ZNF597	1.81389	4.87472e-23
ENSG00000247315	ZCCHC3	1.80873	5.93045e-84
ENSG00000279041	ENSG00000279041	1.79894	3.88115e-20
ENSG00000087074	PPP1R15A	1.79587	2.68111e-82
ENSG00000117479	SLC19A2	1.78876	5.27312e-39
ENSG00000117569	PTBP2	1.78746	5.81391e-48
ENSG00000274750	H3C6	1.78504	5.48495e-42
ENSG00000137265	IRF4	1.77255	2.11342e-37
ENSG00000015479	MATR3	1.77171	3.54256e-23
ENSG00000135114	OASL	1.77076	2.30497e-08
ENSG00000118503	TNFAIP3	1.77006	7.14055e-61
ENSG00000141664	ZCCHC2	1.76549	1.06167e-46
ENSG00000117318	ID3	1.76294	2.03227e-86
ENSG00000173762	CD7	1.76249	9.49849e-22
ENSG00000159399	HK2	1.75429	8.78511e-70
ENSG00000204010	IFIT1B	1.74882	0.0013682
ENSG00000089127	OAS1	1.74392	7.19666e-25
ENSG00000154734	ADAMTS1	1.7318	4.82186e-75
ENSG00000156232	WHAMM	1.71796	6.7246e-41
ENSG00000163734	CXCL3	1.71407	2.17952e-06
ENSG00000270276	H4C15	1.70704	9.26359e-40
ENSG00000116017	ARID3A	1.70694	2.9282e-46
ENSG00000184678	H2BC21	1.70352	1.32425e-38
ENSG00000172466	ZNF24	1.7028	9.432e-42
ENSG00000138646	HERC5	1.6901	9.2709e-18
ENSG00000139263	LRIG3	1.68722	4.47572e-57
ENSG00000148926	ADM	1.68507	1.36515e-118
ENSG00000185650	ZFP36L1	1.68244	5.99309e-107
ENSG00000198799	LRIG2	1.67928	2.53749e-51
ENSG00000132326	PER2	1.6773	6.16472e-29
ENSG00000134954	ETS1	1.67494	1.99842e-55
ENSG00000169297	NR0B1	1.67095	2.17328e-17
ENSG00000139372	TDG	1.66465	9.09576e-41
ENSG00000270882	H4C14	1.66316	2.39746e-36
ENSG00000155545	MIER3	1.65927	2.08794e-40
ENSG00000149948	HMGA2	1.65303	6.17861e-66
ENSG00000187522	HSPA14	1.63878	6.52798e-57
ENSG00000119953	SMNDC1	1.6383	3.10427e-72
ENSG00000123689	G0S2	1.63553	4.87412e-16
ENSG00000107968	MAP3K8	1.63501	6.36501e-56
ENSG00000006459	KDM7A	1.63382	5.1808e-28
ENSG00000170871	KIAA0232	1.63221	5.92736e-69
ENSG00000196646	ZNF136	1.63126	8.46975e-33
ENSG00000173334	TRIB1	1.62938	8.08568e-27
ENSG00000235852	ENSG00000235852	1.62866	0.00424059
ENSG00000224945	ENSG00000224945	1.62722	1.94972e-09
ENSG00000119917	IFIT3	1.60789	1.25175e-38
ENSG00000197632	SERPINB2	1.6056	9.12936e-53
ENSG00000126003	PLAGL2	1.60406	1.54977e-37
ENSG00000136379	ABHD17C	1.60135	2.25594e-56
ENSG00000117000	RLF	1.59923	1.67506e-37
ENSG00000144560	VGLL4	1.59203	5.23363e-83
ENSG00000139132	FGD4	1.58969	1.65258e-38
ENSG00000146587	RBAK	1.58905	6.52802e-35
ENSG00000196850	PPTC7	1.58574	4.19778e-50
ENSG00000185246	PRPF39	1.58476	2.30242e-64
ENSG00000137959	IFI44L	1.58062	1.45613e-21
ENSG00000169087	HSPBAP1	1.57797	9.16163e-30
ENSG00000130544	ZNF557	1.57655	2.9693e-32
ENSG00000160712	IL6R	1.56935	4.89705e-35
ENSG00000019991	HGF	1.56826	6.71486e-18
ENSG00000006194	ZNF263	1.56517	1.85522e-65
ENSG00000189042	ZNF567	1.54774	2.82422e-15
ENSG00000151553	FHIP2A	1.53625	2.53527e-49
ENSG00000100906	NFKBIA	1.53372	3.15451e-78
ENSG00000167074	TEF	1.53332	4.7987e-29
ENSG00000125848	FLRT3	1.52835	1.37944e-35
ENSG00000162702	ZNF281	1.52468	9.27214e-35
ENSG00000166924	NYAP1	1.5193	2.12234e-15
ENSG00000169914	OTUD3	1.51852	6.32825e-22
ENSG00000279296	PRAL	1.51736	1.60564e-11
ENSG00000129315	CCNT1	1.51718	6.07488e-31
ENSG00000081019	RSBN1	1.51653	1.53658e-24
ENSG00000197903	H2BC12	1.51362	3.86508e-30
ENSG00000197261	C6orf141	1.51354	1.34477e-11
ENSG00000185658	BRWD1	1.51292	3.21422e-37
ENSG00000241978	ENSG00000241978	1.50843	3.13823e-14
ENSG00000170385	SLC30A1	1.50787	3.30726e-35
ENSG00000151151	IPMK	1.50733	1.74866e-19
ENSG00000148339	SLC25A25	1.5047	2.43745e-64
ENSG00000067048	DDX3Y	1.50318	9.19908e-43
ENSG00000132530	XAF1	1.5015	4.51721e-43
ENSG00000179094	PER1	1.50014	6.71439e-20
ENSG00000131845	ZNF304	1.49998	1.01194e-36
ENSG00000105085	MED26	1.49725	2.05169e-31
ENSG00000164949	GEM	1.49512	6.5592e-35
ENSG00000064692	SNCAIP	1.49392	1.44854e-21
ENSG00000146757	ZNF92	1.48619	2.67549e-13
ENSG00000057657	PRDM1	1.48098	1.16558e-24
ENSG00000162878	PKDCC	1.48022	2.36227e-35
ENSG00000164938	TP53INP1	1.4774	1.74144e-42
ENSG00000168386	FILIP1L	1.4743	1.71903e-33
ENSG00000272886	DCP1A	1.46987	1.25368e-40
ENSG00000107443	CCNJ	1.46484	2.17376e-24
ENSG00000162772	ATF3	1.46117	6.85345e-35
ENSG00000244165	P2RY11	1.45921	5.53568e-13
ENSG00000168621	GDNF	1.45536	3.07169e-22
ENSG00000152409	JMY	1.45433	1.10264e-29
ENSG00000137504	CREBZF	1.45212	2.85056e-32
ENSG00000187479	C11orf96	1.45175	1.06489e-06
ENSG00000187605	TET3	1.45123	2.66124e-21
ENSG00000255150	EID3	1.44921	5.39799e-15
ENSG00000204152	TIMM23B	1.44673	4.6731e-37
ENSG00000140332	TLE3	1.44315	4.67474e-42
ENSG00000125834	STK35	1.44128	3.07837e-54
ENSG00000152443	ZNF776	1.44081	3.04619e-20
ENSG00000109787	KLF3	1.4359	3.78624e-41
ENSG00000114796	KLHL24	1.43391	1.76634e-26
ENSG00000136874	STX17	1.43182	1.86019e-16
ENSG00000168564	CDKN2AIP	1.42916	3.62608e-32
ENSG00000121058	COIL	1.42911	3.7504e-33
ENSG00000144597	EAF1	1.42548	3.40232e-45
ENSG00000111300	NAA25	1.42486	2.53965e-33
ENSG00000105656	ELL	1.42341	1.03856e-52
ENSG00000274211	SOCS7	1.42215	1.25101e-27
ENSG00000180667	YOD1	1.41792	4.85608e-21
ENSG00000072041	SLC6A15	1.41721	6.55104e-18
ENSG00000121075	TBX4	1.41523	3.38455e-49
ENSG00000101745	ANKRD12	1.41505	2.12031e-22
ENSG00000185019	UBOX5	1.41503	1.78616e-41
ENSG00000186130	ZBTB6	1.41376	5.892e-17
ENSG00000126368	NR1D1	1.41209	4.53031e-20
ENSG00000163877	SNIP1	1.412	1.7492e-39
ENSG00000137834	SMAD6	1.41041	4.10688e-43
ENSG00000005483	KMT2E	1.41019	1.24611e-21
ENSG00000143751	SDE2	1.40429	3.71677e-27
ENSG00000136869	TLR4	1.40305	3.55688e-15
ENSG00000165997	ARL5B	1.40259	1.48951e-27
ENSG00000140948	ZCCHC14	1.40058	2.62012e-44
ENSG00000180318	ALX1	1.39796	3.33824e-10
ENSG00000111860	CEP85L	1.39632	7.81943e-20
ENSG00000109321	AREG	1.39429	0.00343252
ENSG00000070444	MNT	1.39391	5.62317e-14
ENSG00000102870	ZNF629	1.38937	1.80529e-49
ENSG00000166225	FRS2	1.38355	1.81294e-21
ENSG00000175105	ZNF654	1.38249	3.9521e-24
ENSG00000172766	NAA16	1.38137	5.1036e-34
ENSG00000166483	WEE1	1.38073	1.48257e-30
ENSG00000164761	TNFRSF11B	1.38045	1.02393e-28
ENSG00000110721	CHKA	1.37853	6.31199e-21
ENSG00000147789	ZNF7	1.37742	1.66532e-47
ENSG00000162413	KLHL21	1.37719	6.76545e-51
ENSG00000125965	GDF5	1.37611	1.81468e-14
ENSG00000090975	PITPNM2	1.37406	3.52931e-35
ENSG00000163788	SNRK	1.37181	4.1851e-28
ENSG00000172216	CEBPB	1.36611	3.03138e-30
ENSG00000127334	DYRK2	1.36584	3.12199e-50
ENSG00000169951	ZNF764	1.36481	8.29247e-22
ENSG00000184863	RBM33	1.3637	4.89819e-60
ENSG00000166439	RNF169	1.36318	8.40448e-31
ENSG00000198728	LDB1	1.3616	7.67293e-60
ENSG00000197063	MAFG	1.36043	5.31764e-51
ENSG00000040199	PHLPP2	1.35853	1.63804e-30
ENSG00000106003	LFNG	1.35731	0.0150048
ENSG00000163660	CCNL1	1.3566	3.55326e-44
ENSG00000134758	RNF138	1.35639	4.1893e-26
ENSG00000136738	STAM	1.35619	1.54799e-28
ENSG00000167258	CDK12	1.35313	1.14765e-27
ENSG00000070495	JMJD6	1.35282	2.60326e-31
ENSG00000059728	MXD1	1.35239	8.25762e-31
ENSG00000164631	ZNF12	1.35141	2.13806e-24
ENSG00000139289	PHLDA1	1.35065	3.82573e-46
ENSG00000179886	TIGD5	1.34279	5.49887e-16
ENSG00000170561	IRX2	1.34182	3.95223e-25
ENSG00000166889	PATL1	1.34154	1.54715e-36
ENSG00000108064	TFAM	1.3409	8.7145e-23
ENSG00000111335	OAS2	1.34089	1.71202e-25
ENSG00000134294	SLC38A2	1.33936	4.99585e-25
ENSG00000115163	CENPA	1.33845	7.4404e-10
ENSG00000169155	ZBTB43	1.3376	2.56875e-34
ENSG00000145283	SLC10A6	1.33739	0.000190553
ENSG00000178607	ERN1	1.33691	5.15321e-24
ENSG00000120217	CD274	1.33454	4.41582e-20
ENSG00000196449	YRDC	1.32931	3.56195e-34
ENSG00000111266	DUSP16	1.32811	7.54197e-30
ENSG00000131979	GCH1	1.32806	6.74367e-39
ENSG00000112763	BTN2A1	1.32793	5.81188e-51
ENSG00000164151	ICE1	1.32665	8.39214e-29
ENSG00000185022	MAFF	1.32491	6.19641e-35
ENSG00000253200	ENSG00000253200	1.32446	1.27978e-08
ENSG00000147416	ATP6V1B2	1.32446	8.5547e-80
ENSG00000279800	BCLAF1P2	1.32362	0.00118873
ENSG00000033030	ZCCHC8	1.32323	6.77918e-33
ENSG00000196639	HRH1	1.32235	1.7703e-31
ENSG00000147872	PLIN2	1.3198	9.66686e-68
ENSG00000134186	PRPF38B	1.31971	1.63588e-30
ENSG00000131115	ZNF227	1.31956	1.08733e-28
ENSG00000152454	ZNF256	1.31832	2.96392e-13
ENSG00000093000	NUP50	1.31628	5.24007e-40
ENSG00000152049	KCNE4	1.31421	2.78099e-29
ENSG00000130803	ZNF317	1.3133	3.37695e-37
ENSG00000114529	C3orf52	1.31123	5.25462e-16
ENSG00000145414	NAF1	1.31031	2.42683e-22
ENSG00000179598	PLD6	1.31001	2.04104e-09
ENSG00000059804	SLC2A3	1.30898	1.29569e-38
ENSG00000164284	GRPEL2	1.30774	5.87448e-34
ENSG00000175104	TRAF6	1.30628	4.01933e-25
ENSG00000111011	RSRC2	1.30598	2.32649e-40
ENSG00000188786	MTF1	1.30472	2.9432e-41
ENSG00000062650	WAPL	1.30454	1.81432e-33
ENSG00000124782	RREB1	1.30425	1.17753e-31
ENSG00000009413	REV3L	1.3013	4.83301e-22
ENSG00000119138	KLF9	1.29849	3.13933e-38
ENSG00000104859	CLASRP	1.29756	1.21929e-21
ENSG00000155097	ATP6V1C1	1.29743	2.67952e-25
ENSG00000123908	AGO2	1.2953	2.78325e-32
ENSG00000130844	ZNF331	1.29498	4.13761e-37
ENSG00000137713	PPP2R1B	1.29492	1.12775e-33
ENSG00000161960	EIF4A1	1.29105	1.43504e-34
ENSG00000083817	ZNF416	1.2909	8.83336e-15
ENSG00000095574	IKZF5	1.28971	1.5916e-26
ENSG00000105856	HBP1	1.28966	8.20693e-79
ENSG00000156304	SCAF4	1.28821	4.63976e-52
ENSG00000122435	TRMT13	1.28787	8.7145e-23
ENSG00000175155	YPEL2	1.28765	7.95077e-30
ENSG00000188994	ZNF292	1.28657	7.38164e-29
ENSG00000196378	ZNF34	1.28515	2.85129e-10
ENSG00000154642	C21orf91	1.28349	2.34122e-21
ENSG00000168813	ZNF507	1.28262	6.05074e-25
ENSG00000105722	ERF	1.28046	1.7679e-20
ENSG00000198841	KTI12	1.27773	1.99698e-31
ENSG00000267680	ZNF224	1.27724	6.27655e-37
ENSG00000256683	ZNF350	1.27674	2.39892e-23
ENSG00000185950	IRS2	1.27434	2.24246e-42
ENSG00000102554	KLF5	1.27283	1.48966e-28
ENSG00000124659	TBCC	1.27195	5.03695e-52
ENSG00000153561	RMND5A	1.26997	1.46893e-21
ENSG00000110987	BCL7A	1.26575	3.26282e-12
ENSG00000140379	BCL2A1	1.26491	1.74816e-08
ENSG00000164236	ANKRD33B	1.26487	7.51007e-33
ENSG00000116574	RHOU	1.26486	4.17759e-19
ENSG00000169908	TM4SF1	1.2631	3.27375e-09
ENSG00000147050	KDM6A	1.26118	5.36255e-25
ENSG00000125538	IL1B	1.26079	1.42685e-14
ENSG00000205765	RIMOC1	1.25811	1.40268e-25
ENSG00000116273	PHF13	1.25678	5.72329e-28
ENSG00000140265	ZSCAN29	1.25637	1.36803e-21
ENSG00000130684	ZNF337	1.25616	1.67321e-23
ENSG00000198815	FOXJ3	1.25608	1.67647e-44
ENSG00000204576	PRR3	1.25393	3.11976e-29
ENSG00000083168	KAT6A	1.25382	6.17281e-26
ENSG00000213762	ZNF134	1.2535	7.63558e-31
ENSG00000112242	E2F3	1.25221	3.16843e-28
ENSG00000169016	E2F6	1.25218	3.4535e-40
ENSG00000101665	SMAD7	1.25114	2.16493e-42
ENSG00000232702	ENSG00000232702	1.24995	0.000134219
ENSG00000120063	GNA13	1.24982	1.90338e-34
ENSG00000124217	MOCS3	1.2494	2.83779e-28
ENSG00000130766	SESN2	1.24888	2.35955e-15
ENSG00000203812	ENSG00000203812	1.24864	2.01056e-19
ENSG00000180596	H2BC4	1.24837	3.78484e-05
ENSG00000272196	ENSG00000272196	1.24468	1.15131e-19
ENSG00000157601	MX1	1.24339	8.14091e-17
ENSG00000106993	CDC37L1	1.24337	4.60263e-24
ENSG00000113389	NPR3	1.2431	1.08512e-37
ENSG00000166012	TAF1D	1.24154	4.05633e-51
ENSG00000278311	GGNBP2	1.24119	3.77548e-54
ENSG00000173530	TNFRSF10D	1.24119	3.44029e-56
ENSG00000150347	ARID5B	1.24107	9.14001e-31
ENSG00000103449	SALL1	1.23878	2.68509e-32
ENSG00000139651	ZNF740	1.23873	3.78186e-39
ENSG00000265972	TXNIP	1.23788	4.16406e-60
ENSG00000155970	MICU3	1.2362	2.59413e-14
ENSG00000158470	B4GALT5	1.23532	1.26838e-30
ENSG00000163155	LYSMD1	1.23514	3.367e-20
ENSG00000151694	ADAM17	1.23382	1.96493e-39
ENSG00000100335	MIEF1	1.23237	1.58323e-38
ENSG00000179833	SERTAD2	1.23127	4.10162e-26
ENSG00000112246	SIM1	1.2291	2.30953e-16
ENSG00000213096	ZNF254	1.22878	2.18003e-12
ENSG00000147437	GNRH1	1.22872	1.35695e-09
ENSG00000107929	LARP4B	1.22826	6.12997e-50
ENSG00000141965	FEM1A	1.22615	1.07097e-26
ENSG00000043143	JADE2	1.22362	5.66934e-27
ENSG00000163491	NEK10	1.22359	9.00399e-24
ENSG00000169018	FEM1B	1.22312	5.65483e-31
ENSG00000143384	MCL1	1.22293	2.66353e-52
ENSG00000153922	CHD1	1.22145	6.50197e-35
ENSG00000110906	KCTD10	1.21986	1.14805e-62
ENSG00000116903	EXOC8	1.21966	1.20163e-21
ENSG00000142556	ZNF614	1.21932	1.19124e-11
ENSG00000146676	PURB	1.21924	1.65419e-37
ENSG00000147854	UHRF2	1.21664	1.80315e-35
ENSG00000090905	TNRC6A	1.21574	8.89694e-37
ENSG00000223547	ZNF844	1.21493	3.93991e-12
ENSG00000164920	OSR2	1.21379	1.33435e-59
ENSG00000136870	ZNF189	1.21343	3.7455e-19
ENSG00000187098	MITF	1.21331	6.42257e-24
ENSG00000169981	ZNF35	1.21315	4.63853e-15
ENSG00000276085	CCL3L1	1.21305	0.0074415
ENSG00000122592	HOXA7	1.21229	4.09311e-10
ENSG00000113595	TRIM23	1.21026	2.58173e-21
ENSG00000100625	SIX4	1.20997	1.80637e-27
ENSG00000217128	FNIP1	1.20975	7.57186e-24
ENSG00000163947	ARHGEF3	1.20913	4.47716e-20
ENSG00000100796	PPP4R3A	1.20767	1.03042e-29
ENSG00000065526	SPEN	1.20674	5.15161e-35
ENSG00000109118	PHF12	1.20545	3.56341e-30
ENSG00000154447	SH3RF1	1.2037	1.03182e-53
ENSG00000083812	ZNF324	1.20365	2.43423e-25
ENSG00000130449	ZSWIM6	1.2027	2.66555e-23
ENSG00000148677	ANKRD1	1.20198	0.000502545
ENSG00000198046	ZNF667	1.20155	5.24916e-13
ENSG00000112941	TENT4A	1.20131	1.46615e-39
ENSG00000106031	HOXA13	1.20125	8.14733e-32
ENSG00000181026	AEN	1.20098	2.26293e-32
ENSG00000189060	H1-0	1.20057	1.33564e-26
ENSG00000173875	ZNF791	1.20024	4.6694e-38
ENSG00000090470	PDCD7	1.20011	2.82326e-44
ENSG00000170145	SIK2	1.20002	2.99291e-34
ENSG00000159388	BTG2	1.19969	3.08607e-29
ENSG00000134326	CMPK2	1.19891	1.60276e-05
ENSG00000175213	ZNF408	1.19771	2.24532e-27
ENSG00000159140	SON	1.19732	1.64725e-29
ENSG00000182810	DDX28	1.19601	6.67349e-16
ENSG00000183337	BCOR	1.19533	1.99333e-36
ENSG00000114737	CISH	1.1943	3.89838e-12
ENSG00000105879	CBLL1	1.19378	2.46049e-29
ENSG00000170113	NIPA1	1.19284	9.50169e-22
ENSG00000145632	PLK2	1.19255	4.88041e-32
ENSG00000118496	FBXO30	1.19184	3.23582e-17
ENSG00000089225	TBX5	1.19181	2.56747e-44
ENSG00000196428	TSC22D2	1.19016	5.75468e-35
ENSG00000197372	ZNF675	1.18911	9.19079e-08
ENSG00000112773	TENT5A	1.1879	1.33455e-31
ENSG00000144228	SPOPL	1.1871	3.93461e-14
ENSG00000091656	ZFHX4	1.18578	1.63663e-20
ENSG00000146083	RNF44	1.18532	3.73401e-16
ENSG00000078399	HOXA9	1.18243	1.21024e-21
ENSG00000120616	EPC1	1.18185	1.15596e-41
ENSG00000153250	RBMS1	1.18096	7.2051e-45
ENSG00000139496	NUP58	1.17957	4.8907e-22
ENSG00000152484	USP12	1.17895	1.72617e-16
ENSG00000116704	SLC35D1	1.17637	6.16153e-26
ENSG00000140285	FGF7	1.17549	4.6985e-21
ENSG00000085721	RRN3	1.17545	2.29261e-27
ENSG00000269374	ENSG00000269374	1.17487	6.72901e-05
ENSG00000145241	CENPC	1.17477	1.85995e-12
ENSG00000198169	ZNF251	1.17319	1.50444e-33
ENSG00000278318	ZNF229	1.17158	3.41447e-17
ENSG00000167565	SERTAD3	1.17129	6.12563e-28
ENSG00000152518	ZFP36L2	1.1688	2.48289e-57
ENSG00000182107	TMEM30B	1.16806	5.4116e-15
ENSG00000112183	RBM24	1.16784	6.3092e-12
ENSG00000198894	CIPC	1.16735	2.92354e-22
ENSG00000188785	ZNF548	1.16734	4.50671e-18
ENSG00000276141	WHAMMP3	1.16685	2.41664e-18
ENSG00000159086	PAXBP1	1.16645	6.9402e-22
ENSG00000123610	TNFAIP6	1.16632	7.64055e-14
ENSG00000016082	ISL1	1.16578	9.60537e-22
ENSG00000072364	AFF4	1.16507	2.80503e-19
ENSG00000171621	SPSB1	1.16406	1.93778e-16
ENSG00000140450	ARRDC4	1.16363	1.01076e-45
ENSG00000213626	LBH	1.16344	4.68814e-07
ENSG00000198018	ENTPD7	1.16344	8.68183e-11
ENSG00000011258	MBTD1	1.16308	8.63008e-21
ENSG00000213079	SCAF8	1.16292	6.48142e-19
ENSG00000164603	BMT2	1.16208	1.26942e-18
ENSG00000135111	TBX3	1.16082	2.57586e-38
ENSG00000136158	SPRY2	1.16004	5.27335e-24
ENSG00000170525	PFKFB3	1.15977	9.43439e-30
ENSG00000149532	CPSF7	1.15884	8.22429e-43
ENSG00000197312	DDI2	1.15594	1.52206e-21
ENSG00000118257	NRP2	1.15575	5.78722e-34
ENSG00000006634	DBF4	1.15512	2.69626e-16
ENSG00000120071	KANSL1	1.15267	6.75951e-37
ENSG00000161133	USP41	1.15155	0.00261948
ENSG00000102034	ELF4	1.15066	2.65562e-23
ENSG00000100647	SUSD6	1.15022	6.16758e-41
ENSG00000108179	PPIF	1.1499	6.64177e-42
ENSG00000114120	SLC25A36	1.14966	2.81624e-37
ENSG00000108256	NUFIP2	1.14954	1.12638e-33
ENSG00000150457	LATS2	1.1495	4.85022e-29
ENSG00000135870	RC3H1	1.14856	6.501e-27
ENSG00000215068	ANXA2R-AS1	1.14851	3.55667e-07
ENSG00000106404	CLDN15	1.14754	2.43103e-13
ENSG00000164122	ASB5	1.14727	6.94485e-17
ENSG00000113805	CNTN3	1.14677	2.2972e-11
ENSG00000167447	SMG8	1.14631	4.08255e-21
ENSG00000063587	ZNF275	1.14607	8.3488e-21
ENSG00000141026	MED9	1.14511	6.67922e-32
ENSG00000096717	SIRT1	1.14509	7.51851e-20
ENSG00000107104	KANK1	1.14436	5.17097e-33
ENSG00000156875	MFSD14A	1.14321	0.0017379
ENSG00000272391	POM121C	1.14281	2.57352e-36
ENSG00000157540	DYRK1A	1.14247	1.69887e-43
ENSG00000100697	DICER1	1.14239	2.07213e-21
ENSG00000101654	RNMT	1.14125	1.57732e-26
ENSG00000181274	FRAT2	1.14109	2.59903e-06
ENSG00000081320	STK17B	1.13866	1.29985e-23
ENSG00000138449	SLC40A1	1.1337	2.1421e-18
ENSG00000186174	BCL9L	1.1317	1.99949e-23
ENSG00000170260	ZNF212	1.13065	9.96247e-24
ENSG00000117036	ETV3	1.13012	1.26921e-20
ENSG00000181220	ZNF746	1.12992	6.45706e-32
ENSG00000142528	ZNF473	1.12936	9.70288e-19
ENSG00000111364	DDX55	1.12689	2.64313e-23
ENSG00000161021	MAML1	1.12674	3.48928e-17
ENSG00000112739	PRPF4B	1.12491	1.01857e-17
ENSG00000155903	RASA2	1.12391	2.38659e-16
ENSG00000166289	PLEKHF1	1.12385	7.19347e-15
ENSG00000142627	EPHA2	1.12378	4.27322e-17
ENSG00000109670	FBXW7	1.12302	2.10606e-19
ENSG00000165355	FBXO33	1.12235	2.06768e-24
ENSG00000079313	REXO1	1.12089	2.58199e-26
ENSG00000164080	RAD54L2	1.12	5.40065e-24
ENSG00000185745	IFIT1	1.11948	2.62039e-17
ENSG00000121671	CRY2	1.11931	1.08171e-27
ENSG00000170852	KBTBD2	1.119	9.47867e-42
ENSG00000090339	ICAM1	1.11834	7.14122e-43
ENSG00000163635	ATXN7	1.11796	4.44697e-14
ENSG00000158615	PPP1R15B	1.1176	6.71478e-24
ENSG00000158480	SPATA2	1.11592	7.72668e-28
ENSG00000160908	ZNF394	1.11589	4.69118e-27
ENSG00000185404	SP140L	1.11533	7.46459e-31
ENSG00000105732	ZNF574	1.11434	1.51947e-24
ENSG00000168874	ATOH8	1.11359	2.9563e-23
ENSG00000163659	TIPARP	1.11215	1.24123e-21
ENSG00000118579	MED28	1.11177	7.77795e-39
ENSG00000172062	SMN1	1.11118	7.77513e-31
ENSG00000162642	C1orf52	1.11109	9.13647e-34
ENSG00000143756	FBXO28	1.11014	8.63855e-19
ENSG00000164309	CMYA5	1.10998	3.74846e-11
ENSG00000166900	STX3	1.10985	1.06817e-27
ENSG00000116350	SRSF4	1.10902	2.93458e-50
ENSG00000143772	ITPKB	1.10874	3.30442e-38
ENSG00000147324	MFHAS1	1.1068	4.76081e-15
ENSG00000144802	NFKBIZ	1.10654	3.05081e-28
ENSG00000198642	KLHL9	1.10609	7.18246e-23
ENSG00000161813	LARP4	1.10604	2.23282e-16
ENSG00000183354	KIAA2026	1.10475	3.48268e-16
ENSG00000137075	RNF38	1.10446	5.62113e-23
ENSG00000152464	RPP38	1.10351	3.67214e-19
ENSG00000205571	SMN2	1.10209	3.23965e-33
ENSG00000177144	NUDT4B	1.10139	3.14578e-07
ENSG00000256235	SMIM3	1.1013	6.64177e-42
ENSG00000174276	ZNHIT2	1.09988	1.60928e-13
ENSG00000135974	C2orf49	1.09962	3.38825e-28
ENSG00000124766	SOX4	1.09923	9.35477e-20
ENSG00000168137	SETD5	1.09885	1.0312e-40
ENSG00000163428	LRRC58	1.09842	2.22515e-18
ENSG00000197037	ZSCAN25	1.09768	4.12111e-16
ENSG00000113194	FAF2	1.09764	1.01263e-33
ENSG00000117597	UTP25	1.09635	2.00189e-27
ENSG00000124789	NUP153	1.09551	6.4796e-19
ENSG00000125945	ZNF436	1.09485	1.29667e-16
ENSG00000138660	AP1AR	1.09473	7.61142e-15
ENSG00000151332	MBIP	1.09414	7.26027e-27
ENSG00000105849	POLR1F	1.09409	3.08607e-29
ENSG00000115816	CEBPZ	1.0936	1.29035e-27
ENSG00000162377	COA7	1.09338	3.535e-29
ENSG00000139718	SETD1B	1.09325	1.68084e-19
ENSG00000163376	KBTBD8	1.09258	2.7445e-06
ENSG00000198563	DDX39B	1.0925	1.03803e-39
ENSG00000137727	ARHGAP20	1.09172	1.75158e-13
ENSG00000163510	CWC22	1.09098	4.92334e-34
ENSG00000137449	CPEB2	1.09064	1.79993e-18
ENSG00000100485	SOS2	1.09048	2.81613e-22
ENSG00000143322	ABL2	1.09033	2.39265e-30
ENSG00000127804	METTL16	1.08904	3.95155e-36
ENSG00000027697	IFNGR1	1.08842	1.98247e-44
ENSG00000086712	TXLNG	1.08737	1.07312e-26
ENSG00000113742	CPEB4	1.08687	4.49282e-12
ENSG00000169629	RGPD8	1.08676	4.57378e-08
ENSG00000108175	ZMIZ1	1.0853	9.7178e-07
ENSG00000172403	SYNPO2	1.08504	6.90724e-24
ENSG00000114857	NKTR	1.08481	3.15161e-17
ENSG00000182903	ZNF721	1.08452	4.70861e-14
ENSG00000103241	FOXF1	1.08404	1.69553e-34
ENSG00000256087	ZNF432	1.08394	1.83704e-12
ENSG00000163735	CXCL5	1.08331	0.000198601
ENSG00000165219	GAPVD1	1.08329	3.97058e-20
ENSG00000080802	CNOT4	1.08166	3.78237e-38
ENSG00000180447	GAS1	1.08138	4.02502e-18
ENSG00000105821	DNAJC2	1.08017	3.84335e-22
ENSG00000023445	BIRC3	1.08005	2.07612e-14
ENSG00000047346	ATOSA	1.07965	3.29668e-20
ENSG00000134594	RAB33A	1.07963	8.08264e-08
ENSG00000188483	IER5L	1.07953	3.84079e-13
ENSG00000168646	AXIN2	1.07899	1.29153e-12
ENSG00000171617	ENC1	1.07871	7.62775e-18
ENSG00000139990	DCAF5	1.07869	2.03176e-43
ENSG00000184557	SOCS3	1.0786	4.04381e-38
ENSG00000175606	TMEM70	1.07857	1.04152e-23
ENSG00000136802	LRRC8A	1.0782	7.03264e-16
ENSG00000166526	ZNF3	1.07693	3.26717e-33
ENSG00000066651	TRMT11	1.07625	1.80404e-21
ENSG00000105708	ZNF14	1.076	1.02729e-09
ENSG00000157450	RNF111	1.07536	1.28307e-17
ENSG00000165312	OTUD1	1.07469	1.0873e-13
ENSG00000010818	HIVEP2	1.07296	1.98603e-13
ENSG00000143867	OSR1	1.07255	1.08171e-27
ENSG00000068796	KIF2A	1.07192	1.71558e-20
ENSG00000152242	C18orf25	1.07189	5.82281e-25
ENSG00000169507	SLC38A11	1.07178	2.06966e-27
ENSG00000121417	ZNF211	1.07176	2.94248e-19
ENSG00000113597	TRAPPC13	1.07083	3.35453e-25
ENSG00000130818	ZNF426	1.07005	1.91085e-27
ENSG00000153914	SREK1	1.06984	5.24944e-17
ENSG00000170677	SOCS6	1.06945	6.64405e-20
ENSG00000163684	RPP14	1.06922	3.02213e-22
ENSG00000132510	KDM6B	1.06865	6.17626e-18
ENSG00000162601	MYSM1	1.06851	3.71628e-13
ENSG00000271303	SRXN1	1.06823	1.81265e-07
ENSG00000164916	FOXK1	1.06733	1.08082e-33
ENSG00000168003	SLC3A2	1.06669	4.40473e-21
ENSG00000197024	ZNF398	1.06573	2.5832e-13
ENSG00000118482	PHF3	1.06533	1.77036e-17
ENSG00000198355	PIM3	1.06464	1.46142e-20
ENSG00000129595	EPB41L4A	1.06385	1.20587e-09
ENSG00000066654	THUMPD1	1.06261	3.28217e-27
ENSG00000131149	GSE1	1.0625	5.75558e-23
ENSG00000165617	DACT1	1.0611	1.48996e-06
ENSG00000144233	AMMECR1L	1.06069	5.75387e-34
ENSG00000198142	SOWAHC	1.06026	1.96145e-23
ENSG00000152193	OBI1	1.05949	4.14217e-15
ENSG00000180875	GREM2	1.05933	1.2951e-24
ENSG00000198551	ZNF627	1.05828	1.07502e-13
ENSG00000115020	PIKFYVE	1.05822	8.72336e-12
ENSG00000121274	TENT4B	1.05776	7.37118e-22
ENSG00000169598	DFFB	1.05748	1.89392e-14
ENSG00000189184	PCDH18	1.05712	1.3363e-13
ENSG00000141867	BRD4	1.0567	4.46645e-30
ENSG00000082213	C5orf22	1.05629	3.1461e-26
ENSG00000171823	FBXL14	1.05592	7.48783e-11
ENSG00000196313	POM121	1.0556	2.44838e-41
ENSG00000184371	CSF1	1.05547	1.54268e-40
ENSG00000213024	NUP62	1.05538	6.26692e-52
ENSG00000168758	SEMA4C	1.05527	3.33624e-21
ENSG00000128342	LIF	1.05506	8.18773e-15
ENSG00000063978	RNF4	1.0546	2.16398e-41
ENSG00000105835	NAMPT	1.05451	2.19379e-22
ENSG00000167470	MIDN	1.05441	1.66631e-23
ENSG00000055483	USP36	1.05433	8.15475e-28
ENSG00000173281	PPP1R3B	1.05402	1.09309e-18
ENSG00000170836	PPM1D	1.05379	3.00466e-13
ENSG00000079102	RUNX1T1	1.05329	1.76918e-17
ENSG00000250899	ENSG00000250899	1.05303	5.35173e-11
ENSG00000035664	DAPK2	1.05235	1.32844e-22
ENSG00000181555	SETD2	1.05209	4.10593e-27
ENSG00000107201	RIGI	1.05136	6.9879e-21
ENSG00000069956	MAPK6	1.05042	5.34916e-20
ENSG00000108587	GOSR1	1.0493	1.02589e-40
ENSG00000184402	SS18L1	1.0492	1.50695e-16
ENSG00000185947	ZNF267	1.04824	3.32547e-11
ENSG00000122390	NAA60	1.04781	1.16914e-25
ENSG00000171988	JMJD1C	1.04702	5.76499e-11
ENSG00000168917	SLC35G2	1.04577	9.41404e-16
ENSG00000092607	TBX15	1.04504	4.15926e-23
ENSG00000130810	PPAN	1.04441	6.99814e-15
ENSG00000173068	BNC2	1.04438	1.72071e-25
ENSG00000011260	UTP18	1.0443	2.87431e-24
ENSG00000132773	TOE1	1.04392	3.13039e-12
ENSG00000197928	ZNF677	1.04378	1.346e-09
ENSG00000163637	PRICKLE2	1.04315	5.17281e-21
ENSG00000197619	ZNF615	1.04283	4.07988e-09
ENSG00000052795	FNIP2	1.04217	1.49338e-11
ENSG00000135837	CEP350	1.04199	1.33809e-12
ENSG00000157181	ODR4	1.04198	6.01842e-23
ENSG00000172795	DCP2	1.04034	1.12134e-12
ENSG00000175376	EIF1AD	1.04032	1.09069e-25
ENSG00000131051	RBM39	1.03928	3.11734e-43
ENSG00000101236	RNF24	1.0392	5.48024e-30
ENSG00000041802	LSG1	1.03855	2.21305e-29
ENSG00000123636	BAZ2B	1.03836	8.8918e-15
ENSG00000134686	PHC2	1.03817	4.31939e-27
ENSG00000100393	EP300	1.0376	1.95151e-20
ENSG00000188042	ARL4C	1.03754	2.56475e-30
ENSG00000179431	FJX1	1.03742	1.93035e-22
ENSG00000183475	ASB7	1.03738	4.60778e-22
ENSG00000110395	CBL	1.03706	3.20176e-13
ENSG00000133657	ATP13A3	1.03692	4.30527e-16
ENSG00000253719	ATXN7L3B	1.03569	2.31158e-26
ENSG00000119231	SENP5	1.03538	8.57209e-23
ENSG00000148082	SHC3	1.03535	7.69137e-24
ENSG00000136842	TMOD1	1.03528	1.09181e-28
ENSG00000181135	ZNF707	1.035	9.33681e-16
ENSG00000121989	ACVR2A	1.03421	9.76951e-32
ENSG00000135763	URB2	1.03259	2.35955e-15
ENSG00000106415	GLCCI1	1.03247	8.41218e-11
ENSG00000196387	ZNF140	1.03238	1.93774e-12
ENSG00000179021	C3orf38	1.03225	8.55004e-34
ENSG00000010244	ZNF207	1.03217	4.17332e-27
ENSG00000175073	VCPIP1	1.03136	5.13378e-21
ENSG00000153207	AHCTF1	1.03012	2.33319e-21
ENSG00000116604	MEF2D	1.03001	3.88757e-25
ENSG00000026103	FAS	1.02972	6.42998e-30
ENSG00000156030	MIDEAS	1.02969	1.10912e-28
ENSG00000177932	ZNF354C	1.02871	1.78347e-10
ENSG00000171606	ZNF274	1.02851	8.75197e-20
ENSG00000105327	BBC3	1.02735	1.12314e-10
ENSG00000255717	SNHG1	1.02511	2.12e-15
ENSG00000227036	LINC00511	1.02493	6.59843e-10
ENSG00000182957	SPATA13	1.02484	5.1091e-11
ENSG00000102908	NFAT5	1.02483	0.000104508
ENSG00000033867	SLC4A7	1.02349	1.42687e-13
ENSG00000116044	NFE2L2	1.02291	1.00372e-50
ENSG00000122482	ZNF644	1.02288	2.14661e-16
ENSG00000146373	RNF217	1.02217	6.27501e-20
ENSG00000147162	OGT	1.02216	6.99908e-29
ENSG00000163349	HIPK1	1.02202	9.07124e-16
ENSG00000174738	NR1D2	1.02101	2.92257e-21
ENSG00000164379	FOXQ1	1.02042	7.70123e-16
ENSG00000107362	ABHD17B	1.01984	3.03498e-17
ENSG00000137947	GTF2B	1.01971	2.50224e-20
ENSG00000198040	ZNF84	1.01945	6.68194e-22
ENSG00000100483	VCPKMT	1.01897	2.23187e-11
ENSG00000105127	AKAP8	1.01815	1.15515e-29
ENSG00000135048	CEMIP2	1.01789	2.29493e-19
ENSG00000166833	NAV2	1.01754	1.91107e-16
ENSG00000188295	ZNF669	1.01715	1.20246e-08
ENSG00000171453	POLR1C	1.017	2.18728e-23
ENSG00000011243	AKAP8L	1.01647	3.46689e-20
ENSG00000062725	APPBP2	1.01601	8.19011e-19
ENSG00000126705	AHDC1	1.01578	2.26025e-14
ENSG00000145675	PIK3R1	1.01564	1.22238e-13
ENSG00000136504	KAT7	1.01542	3.60418e-28
ENSG00000273559	CWC25	1.0147	6.37439e-34
ENSG00000175197	DDIT3	1.01405	3.16903e-14
ENSG00000113716	HMGXB3	1.01323	4.31547e-31
ENSG00000153071	DAB2	1.01294	1.05095e-22
ENSG00000180660	MAB21L1	1.01107	2.49859e-29
ENSG00000163811	WDR43	1.01013	1.37998e-35
ENSG00000112081	SRSF3	1.00986	3.11734e-43
ENSG00000005889	ZFX	1.0098	1.99984e-18
ENSG00000164134	NAA15	1.00953	2.56496e-28
ENSG00000198920	KIAA0753	1.00936	7.3345e-18
ENSG00000109920	FNBP4	1.00936	2.8974e-28
ENSG00000142178	SIK1	1.00932	0.0027891
ENSG00000150401	DCUN1D2	1.00881	5.54185e-14
ENSG00000064703	DDX20	1.00875	4.65765e-13
ENSG00000135999	EPC2	1.00738	3.11641e-12
ENSG00000152977	ZIC1	1.0073	1.61401e-09
ENSG00000118985	ELL2	1.00718	2.26798e-34
ENSG00000100601	ALKBH1	1.00707	1.21801e-20
ENSG00000166592	RRAD	1.00626	1.59732e-05
ENSG00000146374	RSPO3	1.0057	5.1684e-13
ENSG00000155760	FZD7	1.00533	2.76581e-16
ENSG00000010539	ZNF200	1.00516	9.26414e-16
ENSG00000154370	TRIM11	1.00479	5.16863e-19
ENSG00000171291	ZNF439	1.00472	2.87179e-09
ENSG00000120889	TNFRSF10B	1.00395	2.43487e-32
ENSG00000162692	VCAM1	1.00385	0.00179725
ENSG00000174106	LEMD3	1.00377	4.13227e-11
ENSG00000113369	ARRDC3	1.00351	5.27864e-20
ENSG00000185338	SOCS1	1.00338	1.59116e-17
ENSG00000154124	OTULIN	1.00308	4.5032e-24
ENSG00000065308	TRAM2	1.00208	4.87596e-21
ENSG00000107372	ZFAND5	1.00174	3.56066e-27
ENSG00000136891	TEX10	1.00113	6.17273e-19
ENSG00000167378	IRGQ	1.00086	4.52346e-26
ENSG00000197329	PELI1	1.0008	3.56714e-09
ENSG00000124279	FASTKD3	1.00062	5.6062e-11
ENSG00000196152	ZNF79	1.00046	3.93262e-11
ENSG00000115289	PCGF1	1.00008	2.67223e-14
ENSG00000152767	FARP1	-1.0006	5.66934e-27
ENSG00000105607	GCDH	-1.00062	4.304e-08
ENSG00000093010	COMT	-1.00126	1.11307e-25
ENSG00000163956	LRPAP1	-1.002	3.16429e-29
ENSG00000168056	LTBP3	-1.0021	1.21427e-19
ENSG00000168528	SERINC2	-1.00234	1.77326e-15
ENSG00000183401	CCDC159	-1.00275	5.69797e-08
ENSG00000090581	GNPTG	-1.00277	4.26565e-15
ENSG00000136933	RABEPK	-1.00293	6.32163e-13
ENSG00000135218	CD36	-1.00437	9.78276e-17
ENSG00000144043	TEX261	-1.00501	1.33075e-31
ENSG00000124733	MEA1	-1.00512	7.23928e-21
ENSG00000185896	LAMP1	-1.00551	2.49143e-45
ENSG00000103490	PYCARD	-1.00558	2.01372e-11
ENSG00000106733	NMRK1	-1.00662	1.26902e-13
ENSG00000101474	APMAP	-1.00742	3.49521e-37
ENSG00000198951	NAGA	-1.0077	2.70642e-24
ENSG00000213366	GSTM2	-1.00874	1.6533e-21
ENSG00000090863	GLG1	-1.00876	6.43486e-42
ENSG00000076944	STXBP2	-1.00881	1.02719e-07
ENSG00000025708	TYMP	-1.00896	2.29412e-10
ENSG00000160310	PRMT2	-1.00903	2.27281e-25
ENSG00000005884	ITGA3	-1.00905	3.48739e-15
ENSG00000103544	VPS35L	-1.00913	3.67627e-19
ENSG00000186312	CA5BP1	-1.00955	2.27956e-07
ENSG00000165097	KDM1B	-1.00972	1.66993e-13
ENSG00000013563	DNASE1L1	-1.01002	1.18325e-16
ENSG00000176261	ZBTB8OS	-1.01027	3.33016e-10
ENSG00000213625	LEPROT	-1.01084	3.78019e-24
ENSG00000168101	NUDT16L1	-1.01115	4.64917e-13
ENSG00000102312	PORCN	-1.01117	1.82918e-07
ENSG00000136731	UGGT1	-1.01156	4.49244e-31
ENSG00000174917	MICOS13	-1.01157	1.12641e-10
ENSG00000137070	IL11RA	-1.01199	3.43489e-20
ENSG00000101220	C20orf27	-1.01224	3.61006e-17
ENSG00000165996	HACD1	-1.01249	1.11654e-17
ENSG00000143543	JTB	-1.0129	2.01123e-24
ENSG00000279423	ENSG00000279423	-1.01369	2.74327e-08
ENSG00000108518	PFN1	-1.01474	6.55304e-23
ENSG00000085871	MGST2	-1.01533	9.86074e-07
ENSG00000279088	ENSG00000279088	-1.01579	7.65459e-05
ENSG00000243749	TMEM35B	-1.01648	5.65544e-08
ENSG00000204394	VARS1	-1.01651	1.16061e-20
ENSG00000138175	ARL3	-1.01713	1.82597e-15
ENSG00000010361	FUZ	-1.0172	1.48545e-11
ENSG00000104341	LAPTM4B	-1.0176	3.88255e-36
ENSG00000197635	DPP4	-1.01819	2.62647e-28
ENSG00000049449	RCN1	-1.01852	1.44627e-46
ENSG00000005469	CROT	-1.01855	2.75536e-09
ENSG00000172830	SSH3	-1.01883	4.23424e-15
ENSG00000239697	TNFSF12	-1.01894	6.18429e-10
ENSG00000218510	LINC00339	-1.02037	3.2656e-07
ENSG00000111669	TPI1	-1.02072	1.79943e-32
ENSG00000129103	SUMF2	-1.02243	4.47957e-32
ENSG00000073111	MCM2	-1.02315	4.66546e-11
ENSG00000224877	NDUFAF8	-1.02418	2.6098e-11
ENSG00000182628	SKA2	-1.02425	2.84709e-21
ENSG00000173599	PC	-1.02426	1.34707e-11
ENSG00000142227	EMP3	-1.02574	7.61661e-18
ENSG00000166710	B2M	-1.02577	2.40315e-26
ENSG00000181458	TMEM45A	-1.02652	1.00712e-25
ENSG00000115652	UXS1	-1.0272	1.87494e-34
ENSG00000132000	PODNL1	-1.02731	3.22694e-11
ENSG00000049323	LTBP1	-1.02808	1.25545e-17
ENSG00000239521	CASTOR3P	-1.02827	4.66546e-11
ENSG00000113578	FGF1	-1.02848	2.02251e-23
ENSG00000135722	FBXL8	-1.02849	6.3022e-06
ENSG00000100142	POLR2F	-1.02883	3.00527e-11
ENSG00000064961	HMG20B	-1.02894	2.4832e-17
ENSG00000177042	TMEM80	-1.02901	5.17961e-11
ENSG00000177700	POLR2L	-1.0295	2.56007e-16
ENSG00000233901	LINC01503	-1.03158	9.80307e-06
ENSG00000167632	TRAPPC9	-1.03246	1.85628e-10
ENSG00000182199	SHMT2	-1.03298	1.5191e-25
ENSG00000187024	PTRH1	-1.03346	4.12647e-06
ENSG00000159348	CYB5R1	-1.03425	2.23461e-15
ENSG00000116096	SPR	-1.03546	2.02618e-16
ENSG00000110108	TMEM109	-1.03713	9.59598e-32
ENSG00000168060	NAALADL1	-1.03764	1.82935e-07
ENSG00000093072	ADA2	-1.03801	5.3023e-17
ENSG00000113269	RNF130	-1.03801	1.6431e-26
ENSG00000130731	METTL26	-1.03876	3.12166e-09
ENSG00000124155	PIGT	-1.03887	2.40776e-35
ENSG00000118816	CCNI	-1.03892	5.11245e-48
ENSG00000122696	SLC25A51	-1.03907	5.75194e-11
ENSG00000137207	YIPF3	-1.03924	1.23698e-28
ENSG00000196743	GM2A	-1.03971	6.56541e-29
ENSG00000094631	HDAC6	-1.04003	4.14358e-12
ENSG00000121851	POLR3GL	-1.04162	7.65537e-22
ENSG00000197157	SND1	-1.04178	6.26291e-54
ENSG00000007312	CD79B	-1.04223	0.00150617
ENSG00000136279	DBNL	-1.04246	1.97068e-29
ENSG00000117450	PRDX1	-1.04362	2.67621e-29
ENSG00000145075	ENSG00000145075	-1.04382	2.09396e-11
ENSG00000198931	APRT	-1.04429	3.28132e-17
ENSG00000161920	MED11	-1.04484	6.80233e-08
ENSG00000135441	BLOC1S1	-1.04495	2.97313e-13
ENSG00000117411	B4GALT2	-1.04503	1.51628e-22
ENSG00000186010	NDUFA13	-1.04565	1.3363e-10
ENSG00000105254	TBCB	-1.04622	6.27788e-19
ENSG00000085117	CD82	-1.04623	1.03217e-21
ENSG00000173992	CCS	-1.04634	4.04943e-13
ENSG00000104983	CCDC61	-1.04733	4.3599e-05
ENSG00000119185	ITGB1BP1	-1.0475	1.69506e-32
ENSG00000171867	PRNP	-1.04829	2.46081e-49
ENSG00000134824	FADS2	-1.0483	1.31551e-19
ENSG00000163344	PMVK	-1.049	1.86268e-12
ENSG00000177106	EPS8L2	-1.04907	3.19812e-14
ENSG00000141873	SLC39A3	-1.04975	5.58474e-14
ENSG00000130175	PRKCSH	-1.05058	5.93934e-22
ENSG00000106348	IMPDH1	-1.05074	1.63945e-19
ENSG00000183615	FAM167B	-1.05093	5.93302e-16
ENSG00000137700	SLC37A4	-1.0515	1.73974e-10
ENSG00000082014	SMARCD3	-1.05166	6.92245e-18
ENSG00000198363	ASPH	-1.05382	6.75738e-18
ENSG00000011465	DCN	-1.05443	7.44386e-66
ENSG00000113140	SPARC	-1.05552	4.75105e-41
ENSG00000054611	TBC1D22A	-1.05561	3.92087e-15
ENSG00000170801	HTRA3	-1.05661	2.08498e-12
ENSG00000080189	SLC35C2	-1.05831	7.35031e-18
ENSG00000148180	GSN	-1.05834	3.59948e-37
ENSG00000163964	PIGX	-1.05854	4.88086e-17
ENSG00000118939	UCHL3	-1.06007	6.59025e-12
ENSG00000243056	EIF4EBP3	-1.06077	0.000544092
ENSG00000105472	CLEC11A	-1.06194	7.32871e-15
ENSG00000145423	SFRP2	-1.06291	1.8764e-20
ENSG00000159199	ATP5MC1	-1.06303	1.48302e-16
ENSG00000198467	TPM2	-1.06305	3.72497e-22
ENSG00000121064	SCPEP1	-1.06349	5.20591e-49
ENSG00000135414	GDF11	-1.06385	2.02179e-27
ENSG00000149932	TMEM219	-1.06438	1.18072e-22
ENSG00000103876	FAH	-1.0644	1.44157e-12
ENSG00000116649	SRM	-1.06457	6.38337e-19
ENSG00000185043	CIB1	-1.0653	1.42789e-20
ENSG00000104884	ERCC2	-1.06601	8.23229e-15
ENSG00000160783	PMF1	-1.06654	7.13397e-15
ENSG00000177989	ODF3B	-1.06684	0.00031038
ENSG00000106397	PLOD3	-1.06738	7.34432e-23
ENSG00000120708	TGFBI	-1.06876	1.02496e-53
ENSG00000103175	WFDC1	-1.06889	6.59894e-09
ENSG00000172757	CFL1	-1.06959	5.15428e-31
ENSG00000229124	VIM-AS1	-1.0708	8.67606e-11
ENSG00000108528	SLC25A11	-1.07093	8.77215e-21
ENSG00000166295	ANAPC16	-1.07093	6.22505e-25
ENSG00000175806	MSRA	-1.07177	3.25232e-23
ENSG00000115380	EFEMP1	-1.07268	5.6776e-57
ENSG00000143369	ECM1	-1.07465	2.02617e-18
ENSG00000104325	DECR1	-1.07485	7.31852e-23
ENSG00000144591	GMPPA	-1.07507	5.20944e-22
ENSG00000174851	YIF1A	-1.07603	1.08169e-28
ENSG00000181019	NQO1	-1.07614	2.51913e-48
ENSG00000166311	SMPD1	-1.07733	3.70399e-32
ENSG00000006756	ARSD	-1.07897	5.65445e-21
ENSG00000197702	PARVA	-1.07909	8.90326e-35
ENSG00000150687	PRSS23	-1.07939	5.39979e-50
ENSG00000213123	DYNLT2B	-1.08138	0.000392636
ENSG00000099998	GGT5	-1.08145	2.34239e-14
ENSG00000038002	AGA	-1.08191	6.34348e-18
ENSG00000170906	NDUFA3	-1.08268	1.77342e-12
ENSG00000124006	OBSL1	-1.08281	2.2433e-15
ENSG00000176393	RNPEP	-1.08295	8.97692e-42
ENSG00000182518	FAM104B	-1.08392	5.65625e-08
ENSG00000142892	PIGK	-1.08615	5.98207e-17
ENSG00000205220	PSMB10	-1.08616	7.64592e-15
ENSG00000102882	MAPK3	-1.0862	3.8824e-23
ENSG00000173156	RHOD	-1.08661	5.04505e-17
ENSG00000153823	PID1	-1.08724	3.42319e-15
ENSG00000142089	IFITM3	-1.0881	2.60199e-20
ENSG00000168679	SLC16A4	-1.08901	3.38392e-18
ENSG00000197614	MFAP5	-1.08929	7.20463e-28
ENSG00000114544	SLC41A3	-1.08961	1.37328e-26
ENSG00000168477	TNXB	-1.09009	1.79022e-29
ENSG00000101825	MXRA5	-1.0911	2.55699e-20
ENSG00000166557	TMED3	-1.09221	5.76318e-46
ENSG00000106211	HSPB1	-1.09298	3.81586e-16
ENSG00000070087	PFN2	-1.09336	7.79426e-38
ENSG00000148484	RSU1	-1.09425	9.39371e-44
ENSG00000081760	AACS	-1.0945	1.99382e-30
ENSG00000214485	RPL7P1	-1.09497	0.0206517
ENSG00000107521	HPS1	-1.0951	1.15182e-39
ENSG00000108797	CNTNAP1	-1.09515	7.56883e-38
ENSG00000167700	MFSD3	-1.09538	1.85321e-05
ENSG00000142168	SOD1	-1.09753	1.86289e-21
ENSG00000120820	GLT8D2	-1.09783	9.95577e-35
ENSG00000141741	MIEN1	-1.09821	2.50459e-21
ENSG00000167508	MVD	-1.09833	1.74489e-13
ENSG00000154856	APCDD1	-1.09857	7.36516e-28
ENSG00000115073	ACTR1B	-1.09871	2.96693e-18
ENSG00000101955	SRPX	-1.09878	5.28969e-59
ENSG00000172428	COPS9	-1.09884	7.01284e-17
ENSG00000131373	HACL1	-1.09896	9.13309e-10
ENSG00000010438	PRSS3	-1.09915	5.29465e-06
ENSG00000102897	LYRM1	-1.09943	1.44249e-18
ENSG00000139641	ESYT1	-1.09967	8.81087e-36
ENSG00000167969	ECI1	-1.09991	9.05799e-14
ENSG00000157637	SLC38A10	-1.09995	6.25522e-34
ENSG00000041880	PARP3	-1.10085	2.38165e-22
ENSG00000105135	ILVBL	-1.10144	9.6004e-19
ENSG00000162236	STX5	-1.10153	4.1297e-22
ENSG00000132394	EEFSEC	-1.10222	8.05865e-10
ENSG00000258315	C17orf49	-1.10308	6.47838e-05
ENSG00000197956	S100A6	-1.10332	3.00724e-21
ENSG00000196547	MAN2A2	-1.104	5.78813e-12
ENSG00000254635	WAC-AS1	-1.10454	1.0988e-15
ENSG00000130304	SLC27A1	-1.10539	2.50745e-11
ENSG00000099864	PALM	-1.10582	1.44305e-17
ENSG00000006118	TMEM132A	-1.10664	3.85338e-16
ENSG00000117242	PINK1-AS	-1.10666	1.90306e-17
ENSG00000212694	LINC01089	-1.10727	7.21065e-05
ENSG00000115204	MPV17	-1.10752	1.4762e-36
ENSG00000100106	TRIOBP	-1.10873	8.34658e-29
ENSG00000053371	AKR7A2	-1.10886	1.83424e-34
ENSG00000114353	GNAI2	-1.10903	8.17741e-28
ENSG00000197043	ANXA6	-1.10905	1.79096e-44
ENSG00000150456	EEF1AKMT1	-1.11005	3.27005e-07
ENSG00000243477	NAA80	-1.11075	4.86551e-05
ENSG00000105518	TMEM205	-1.11091	1.42806e-15
ENSG00000065978	YBX1	-1.11154	5.75761e-40
ENSG00000236618	PITPNA-AS1	-1.11216	0.000749188
ENSG00000186417	GLDN	-1.11219	3.39452e-17
ENSG00000163521	GLB1L	-1.11244	1.13497e-09
ENSG00000244509	APOBEC3C	-1.11288	1.35814e-26
ENSG00000242259	C22orf39	-1.11362	4.71521e-16
ENSG00000149428	HYOU1	-1.11386	2.26934e-37
ENSG00000120437	ACAT2	-1.11491	4.17332e-27
ENSG00000272047	GTF2H5	-1.11672	1.55238e-22
ENSG00000128602	SMO	-1.11691	7.96053e-13
ENSG00000150403	TMCO3	-1.11849	2.45655e-30
ENSG00000223865	HLA-DPB1	-1.12071	1.38798e-09
ENSG00000006282	SPATA20	-1.12089	1.72123e-21
ENSG00000133103	COG6	-1.12118	1.29192e-13
ENSG00000218739	CEBPZOS	-1.1223	2.13558e-25
ENSG00000203724	C1orf53	-1.12345	0.00149409
ENSG00000137274	BPHL	-1.12465	9.66035e-15
ENSG00000214530	STARD10	-1.12467	1.14534e-22
ENSG00000107020	PLGRKT	-1.12542	1.06787e-06
ENSG00000141971	MVB12A	-1.12582	2.20083e-16
ENSG00000101190	TCFL5	-1.12763	1.50142e-17
ENSG00000072778	ACADVL	-1.12824	2.25838e-28
ENSG00000104723	TUSC3	-1.12892	1.15982e-45
ENSG00000183011	NAA38	-1.12935	1.0074e-12
ENSG00000166394	CYB5R2	-1.13004	6.58395e-19
ENSG00000238142	ENSG00000238142	-1.13155	0.00576106
ENSG00000197208	SLC22A4	-1.1316	2.3383e-08
ENSG00000137509	PRCP	-1.13191	3.16727e-55
ENSG00000110697	PITPNM1	-1.1326	8.85979e-19
ENSG00000110651	CD81	-1.13301	6.79917e-25
ENSG00000149179	CSTPP1	-1.13323	3.13271e-19
ENSG00000105429	MEGF8	-1.13353	2.21464e-31
ENSG00000241399	CD302	-1.13375	1.1188e-24
ENSG00000133433	GSTT2B	-1.13534	2.60839e-09
ENSG00000141480	ARRB2	-1.13571	2.45374e-11
ENSG00000168938	PPIC	-1.13754	1.77664e-19
ENSG00000197712	FAM114A1	-1.13764	2.51977e-32
ENSG00000125148	MT2A	-1.13846	9.58238e-07
ENSG00000128595	CALU	-1.13904	8.5423e-22
ENSG00000213983	AP1G2	-1.13979	2.71472e-11
ENSG00000143845	ETNK2	-1.14031	3.21226e-12
ENSG00000167100	SAMD14	-1.14106	1.35515e-16
ENSG00000143198	MGST3	-1.14159	5.89751e-36
ENSG00000178802	MPI	-1.1416	2.14747e-17
ENSG00000255284	GATD1-DT	-1.14282	0.0021015
ENSG00000185339	TCN2	-1.14297	5.24757e-20
ENSG00000104870	FCGRT	-1.14355	4.00516e-32
ENSG00000148824	MTG1	-1.14541	2.73237e-10
ENSG00000106868	SUSD1	-1.14541	1.14797e-15
ENSG00000126522	ASL	-1.14671	2.84519e-14
ENSG00000149476	TKFC	-1.14672	1.02198e-13
ENSG00000161544	CYGB	-1.14717	4.22132e-09
ENSG00000158019	BABAM2	-1.14794	3.185e-18
ENSG00000254999	BRK1	-1.14858	2.45142e-42
ENSG00000228474	OST4	-1.14999	8.06774e-32
ENSG00000163832	ELP6	-1.15111	2.44989e-16
ENSG00000168306	ACOX2	-1.15123	4.8626e-08
ENSG00000136156	ITM2B	-1.1513	4.75631e-75
ENSG00000242612	DECR2	-1.15131	5.30827e-18
ENSG00000166130	IKBIP	-1.15156	1.4047e-24
ENSG00000112977	DAP	-1.15171	1.37615e-38
ENSG00000164088	PPM1M	-1.15199	9.90825e-22
ENSG00000130751	NPAS1	-1.15345	2.56046e-07
ENSG00000170955	CAVIN3	-1.1535	2.55299e-16
ENSG00000167363	FN3K	-1.15363	5.17372e-06
ENSG00000106268	NUDT1	-1.15593	2.58438e-07
ENSG00000115468	EFHD1	-1.15635	2.2951e-09
ENSG00000142192	APP	-1.15667	9.22281e-43
ENSG00000167996	FTH1	-1.15778	2.67545e-30
ENSG00000077232	DNAJC10	-1.15816	2.14845e-24
ENSG00000167925	GHDC	-1.15988	1.074e-18
ENSG00000008056	SYN1	-1.16023	6.91479e-08
ENSG00000112304	ACOT13	-1.16036	1.13354e-17
ENSG00000170310	STX8	-1.16081	1.78117e-18
ENSG00000051523	CYBA	-1.16143	3.52098e-18
ENSG00000124299	PEPD	-1.16156	1.1435e-27
ENSG00000169750	RAC3	-1.16309	1.10388e-05
ENSG00000143382	ADAMTSL4	-1.16429	1.41999e-22
ENSG00000110811	P3H3	-1.16644	3.79048e-28
ENSG00000167468	GPX4	-1.16664	1.21359e-24
ENSG00000196517	SLC6A9	-1.16687	2.80349e-15
ENSG00000243137	PSG4	-1.16692	1.05196e-49
ENSG00000120509	PDZD11	-1.1671	1.21051e-29
ENSG00000164978	NUDT2	-1.16731	2.60685e-11
ENSG00000096092	TMEM14A	-1.1675	3.30772e-15
ENSG00000173486	FKBP2	-1.16851	1.15027e-16
ENSG00000144115	THNSL2	-1.16905	5.70851e-28
ENSG00000139998	RAB15	-1.1694	1.39343e-09
ENSG00000127241	MASP1	-1.1694	4.77281e-32
ENSG00000260552	COSMOC	-1.16979	2.01962e-07
ENSG00000162300	ZFPL1	-1.17117	1.23043e-20
ENSG00000184319	RPL23AP82	-1.17272	2.49319e-13
ENSG00000134198	TSPAN2	-1.17279	2.08469e-12
ENSG00000197646	PDCD1LG2	-1.1729	1.27993e-20
ENSG00000181035	SLC25A42	-1.17292	2.9087e-15
ENSG00000125354	SEPTIN6	-1.17447	1.68733e-25
ENSG00000101079	NDRG3	-1.17566	5.90089e-24
ENSG00000269386	RAB11B-AS1	-1.17633	1.57104e-09
ENSG00000106538	RARRES2	-1.17821	1.6503e-17
ENSG00000269378	ITGB1P1	-1.17837	8.49569e-12
ENSG00000166165	CKB	-1.17889	6.64798e-17
ENSG00000219438	TAFA5	-1.17967	2.85094e-17
ENSG00000133216	EPHB2	-1.18034	2.72173e-10
ENSG00000197746	PSAP	-1.18113	3.89539e-85
ENSG00000038427	VCAN	-1.18158	6.88675e-12
ENSG00000059573	ALDH18A1	-1.18182	1.50085e-33
ENSG00000116157	GPX7	-1.18203	1.30446e-10
ENSG00000122971	ACADS	-1.18209	1.89702e-12
ENSG00000188186	LAMTOR4	-1.18292	3.00609e-16
ENSG00000182670	TTC3	-1.18396	2.44369e-20
ENSG00000163975	MELTF	-1.18576	8.31182e-15
ENSG00000124370	MCEE	-1.18861	3.76714e-09
ENSG00000137463	MGARP	-1.18879	1.18185e-09
ENSG00000197766	CFD	-1.18904	4.52841e-18
ENSG00000104823	ECH1	-1.18978	9.83107e-18
ENSG00000114395	CYB561D2	-1.19048	8.52513e-17
ENSG00000167740	CYB5D2	-1.1913	8.22823e-21
ENSG00000151176	PLBD2	-1.19189	5.7058e-32
ENSG00000159335	PTMS	-1.19192	9.88185e-19
ENSG00000073605	GSDMB	-1.19197	2.37606e-09
ENSG00000151552	QDPR	-1.19236	2.63687e-32
ENSG00000079462	PAFAH1B3	-1.19242	5.96224e-14
ENSG00000184524	CEND1	-1.19261	4.0533e-08
ENSG00000197093	GAL3ST4	-1.1931	6.53013e-12
ENSG00000182220	ATP6AP2	-1.1931	3.9994e-57
ENSG00000008394	MGST1	-1.19326	3.37478e-42
ENSG00000100934	SEC23A	-1.19351	3.42838e-17
ENSG00000072163	LIMS2	-1.19437	3.2163e-20
ENSG00000204540	PSORS1C1	-1.19481	9.26613e-07
ENSG00000171130	ATP6V0E2	-1.19874	3.43822e-16
ENSG00000084234	APLP2	-1.19937	4.06889e-39
ENSG00000161281	COX7A1	-1.19976	1.69235e-15
ENSG00000174165	ZDHHC24	-1.20049	7.27376e-17
ENSG00000154096	THY1	-1.2007	2.75663e-46
ENSG00000103363	ELOB	-1.20084	1.20555e-19
ENSG00000164307	ERAP1	-1.20194	4.43148e-22
ENSG00000184840	TMED9	-1.20285	1.11768e-36
ENSG00000167720	SRR	-1.20392	5.54187e-11
ENSG00000197858	GPAA1	-1.20512	3.57624e-23
ENSG00000068438	FTSJ1	-1.20653	2.27946e-19
ENSG00000026025	VIM	-1.20779	7.56764e-36
ENSG00000241468	ATP5MF	-1.20822	4.36838e-22
ENSG00000275074	NUDT18	-1.20841	2.26365e-09
ENSG00000116260	QSOX1	-1.20919	5.92704e-44
ENSG00000160446	ZDHHC12	-1.20961	3.02913e-15
ENSG00000149557	FEZ1	-1.21053	1.23201e-20
ENSG00000177879	AP3S1	-1.21084	2.66175e-39
ENSG00000150433	TMEM218	-1.21175	5.63576e-14
ENSG00000082781	ITGB5	-1.21193	1.40403e-36
ENSG00000138448	ITGAV	-1.21254	4.34846e-16
ENSG00000239264	TXNDC5	-1.21354	1.2583e-09
ENSG00000183444	OR7E38P	-1.21422	2.32245e-07
ENSG00000134247	PTGFRN	-1.21609	1.03854e-38
ENSG00000152953	STK32B	-1.21659	2.10898e-30
ENSG00000274565	ENSG00000274565	-1.21709	2.8565e-05
ENSG00000141349	G6PC3	-1.21789	2.09187e-28
ENSG00000161671	EMC10	-1.2179	1.3317e-25
ENSG00000115677	HDLBP	-1.21902	6.93574e-70
ENSG00000065268	WDR18	-1.21906	3.23189e-12
ENSG00000182871	COL18A1	-1.21961	1.70701e-21
ENSG00000156265	MAP3K7CL	-1.22102	2.05412e-09
ENSG00000168899	VAMP5	-1.22142	2.78398e-19
ENSG00000042493	CAPG	-1.22267	3.03189e-25
ENSG00000177868	SVBP	-1.223	5.23095e-13
ENSG00000130635	COL5A1	-1.22387	1.20203e-52
ENSG00000105255	FSD1	-1.22439	5.23566e-06
ENSG00000079931	MOXD1	-1.22574	4.02858e-43
ENSG00000099797	TECR	-1.2259	5.6506e-17
ENSG00000127540	UQCR11	-1.22601	2.57388e-21
ENSG00000145050	MANF	-1.22626	8.80437e-34
ENSG00000144199	FAHD2B	-1.2265	2.85487e-06
ENSG00000112149	CD83	-1.22668	4.84295e-09
ENSG00000213465	ARL2	-1.22696	4.44248e-16
ENSG00000088832	FKBP1A	-1.22711	8.36992e-71
ENSG00000166598	HSP90B1	-1.22803	2.00568e-69
ENSG00000196976	LAGE3	-1.22822	2.59441e-10
ENSG00000188191	PRKAR1B	-1.22946	8.84254e-15
ENSG00000185761	ADAMTSL5	-1.22974	1.59331e-12
ENSG00000269968	ENSG00000269968	-1.23061	2.89525e-08
ENSG00000104872	PIH1D1	-1.2319	6.42572e-20
ENSG00000092010	PSME1	-1.23195	5.75624e-32
ENSG00000099330	OCEL1	-1.23199	4.17939e-12
ENSG00000182362	YBEY	-1.23324	9.0912e-10
ENSG00000006534	ALDH3B1	-1.23476	1.53153e-19
ENSG00000110011	DNAJC4	-1.235	2.58977e-20
ENSG00000132196	HSD17B7	-1.23738	3.44478e-08
ENSG00000161999	JMJD8	-1.23751	9.97462e-24
ENSG00000167797	CDK2AP2	-1.23757	2.22245e-16
ENSG00000101194	SLC17A9	-1.23939	1.61824e-19
ENSG00000150093	ITGB1	-1.24036	5.6676e-20
ENSG00000175854	SWI5	-1.24156	1.38182e-18
ENSG00000187498	COL4A1	-1.2436	1.56768e-21
ENSG00000155368	DBI	-1.2441	4.88673e-37
ENSG00000150281	CTF1	-1.24699	7.63666e-15
ENSG00000163346	PBXIP1	-1.24782	9.01485e-44
ENSG00000184508	HDDC3	-1.24815	1.90708e-10
ENSG00000217555	CKLF	-1.24848	1.46132e-11
ENSG00000188015	S100A3	-1.25198	4.5308e-12
ENSG00000142798	HSPG2	-1.252	5.95732e-24
ENSG00000103187	COTL1	-1.25325	1.09488e-48
ENSG00000105419	MEIS3	-1.25483	4.20414e-24
ENSG00000197696	NMB	-1.25493	1.80879e-08
ENSG00000072682	P4HA2	-1.25589	1.01851e-72
ENSG00000119227	PIGZ	-1.2562	9.77262e-12
ENSG00000167397	VKORC1	-1.25722	3.0199e-33
ENSG00000148291	SURF2	-1.25824	6.28161e-12
ENSG00000170899	GSTA4	-1.25832	2.24284e-16
ENSG00000147155	EBP	-1.25846	3.85004e-20
ENSG00000197982	C1orf122	-1.2604	4.48795e-28
ENSG00000137161	CNPY3	-1.26229	4.29597e-30
ENSG00000129562	DAD1	-1.26241	5.20577e-38
ENSG00000122884	P4HA1	-1.26256	3.71684e-44
ENSG00000100342	APOL1	-1.26382	2.82326e-44
ENSG00000087460	GNAS	-1.26475	1.08559e-56
ENSG00000106333	PCOLCE	-1.26497	1.30193e-32
ENSG00000101546	RBFA	-1.26599	3.47371e-16
ENSG00000115392	FANCL	-1.26602	1.88361e-10
ENSG00000112769	LAMA4	-1.2702	7.8441e-40
ENSG00000138744	NAAA	-1.27172	1.18835e-14
ENSG00000160606	TLCD1	-1.27348	4.21617e-08
ENSG00000141959	PFKL	-1.27453	4.56323e-23
ENSG00000100075	SLC25A1	-1.27554	1.56752e-29
ENSG00000171159	BBLN	-1.27595	1.26097e-23
ENSG00000100243	CYB5R3	-1.27596	7.6453e-34
ENSG00000105755	ETHE1	-1.27629	7.39214e-21
ENSG00000010704	HFE	-1.27758	1.13385e-25
ENSG00000239672	NME1	-1.27805	3.49445e-26
ENSG00000092841	MYL6	-1.27809	2.01418e-28
ENSG00000131069	ACSS2	-1.28075	4.71343e-23
ENSG00000105701	FKBP8	-1.28095	1.86602e-23
ENSG00000167930	FAM234A	-1.28133	1.51426e-23
ENSG00000188783	PRELP	-1.28322	2.14361e-31
ENSG00000143870	PDIA6	-1.28339	2.3263e-89
ENSG00000105223	PLD3	-1.28352	9.0426e-26
ENSG00000138085	ATRAID	-1.28353	1.32104e-45
ENSG00000176046	NUPR1	-1.28443	2.17057e-19
ENSG00000136240	KDELR2	-1.28465	2.28811e-72
ENSG00000026297	RNASET2	-1.28839	4.59337e-14
ENSG00000204272	NBDY	-1.29069	5.22016e-33
ENSG00000090266	NDUFB2	-1.2907	2.96811e-23
ENSG00000076662	ICAM3	-1.29074	4.92931e-08
ENSG00000103202	NME4	-1.29099	1.15823e-22
ENSG00000143499	SMYD2	-1.29204	2.31793e-29
ENSG00000132688	NES	-1.29305	2.35797e-25
ENSG00000152377	SPOCK1	-1.29518	2.08887e-32
ENSG00000141753	IGFBP4	-1.29581	1.36134e-63
ENSG00000196924	FLNA	-1.29594	4.14065e-36
ENSG00000116586	LAMTOR2	-1.29705	2.49184e-26
ENSG00000197180	ATP6AP1-DT	-1.29764	0.000292167
ENSG00000164111	ANXA5	-1.29785	1.89194e-71
ENSG00000172992	DCAKD	-1.29794	1.30719e-18
ENSG00000049239	H6PD	-1.29828	9.98942e-45
ENSG00000161618	ALDH16A1	-1.30101	7.2007e-15
ENSG00000114779	ABHD14B	-1.30168	7.21935e-28
ENSG00000231789	PIK3CD-AS2	-1.30189	0.000296961
ENSG00000100949	RABGGTA	-1.30631	5.14628e-14
ENSG00000143537	ADAM15	-1.30693	6.4453e-28
ENSG00000104881	PPP1R13L	-1.30847	2.12106e-09
ENSG00000166033	HTRA1	-1.30908	2.60466e-58
ENSG00000131831	RAI2	-1.30962	4.06362e-10
ENSG00000166997	CNPY4	-1.31004	4.50742e-36
ENSG00000169241	SLC50A1	-1.31164	5.45378e-32
ENSG00000189171	S100A13	-1.31196	5.37488e-23
ENSG00000273590	ENSG00000273590	-1.314	6.34035e-16
ENSG00000213977	TAX1BP3	-1.31436	6.61611e-35
ENSG00000129353	SLC44A2	-1.31517	5.04865e-41
ENSG00000157379	DHRS1	-1.31626	2.16396e-16
ENSG00000060642	PIGV	-1.31929	1.0075e-22
ENSG00000000003	TSPAN6	-1.31935	4.02849e-25
ENSG00000213398	LCAT	-1.31954	3.84311e-10
ENSG00000115486	GGCX	-1.31997	7.58094e-43
ENSG00000105552	BCAT2	-1.32079	2.23795e-22
ENSG00000184164	CRELD2	-1.32147	2.66763e-21
ENSG00000104324	CPQ	-1.32293	7.96134e-67
ENSG00000100600	LGMN	-1.32352	3.64432e-49
ENSG00000205670	SMIM11	-1.32402	2.84416e-16
ENSG00000130203	APOE	-1.32464	7.8627e-25
ENSG00000169093	ASMTL	-1.32489	8.79198e-24
ENSG00000074181	NOTCH3	-1.32569	4.70527e-13
ENSG00000125995	ROMO1	-1.32775	6.63737e-14
ENSG00000115350	POLE4	-1.33082	3.77794e-12
ENSG00000204525	HLA-C	-1.33324	1.3959e-56
ENSG00000118705	RPN2	-1.33328	5.65197e-50
ENSG00000211445	GPX3	-1.33364	2.49049e-13
ENSG00000148803	FUOM	-1.33402	3.63847e-08
ENSG00000128739	SNRPN	-1.33453	9.20468e-39
ENSG00000143162	CREG1	-1.33533	1.15941e-57
ENSG00000119632	IFI27L2	-1.33643	6.96278e-29
ENSG00000095380	NANS	-1.33904	4.7365e-40
ENSG00000166228	PCBD1	-1.34081	2.52321e-24
ENSG00000110013	SIAE	-1.3411	6.11753e-45
ENSG00000130733	YIPF2	-1.34151	9.78351e-28
ENSG00000172638	EFEMP2	-1.34434	7.74832e-46
ENSG00000134184	GSTM1	-1.34502	9.12774e-14
ENSG00000148671	ADIRF	-1.34621	1.20041e-31
ENSG00000182551	ADI1	-1.34653	2.96634e-72
ENSG00000176209	SMIM19	-1.34763	5.30827e-18
ENSG00000198860	TSEN15	-1.34786	9.09809e-31
ENSG00000100116	GCAT	-1.34842	5.99075e-15
ENSG00000104522	GFUS	-1.34912	2.69957e-26
ENSG00000050165	DKK3	-1.34965	2.25954e-68
ENSG00000213949	ITGA1	-1.35098	5.64878e-16
ENSG00000102359	SRPX2	-1.3523	4.53409e-34
ENSG00000089063	TMEM230	-1.35246	1.2455e-48
ENSG00000211584	SLC48A1	-1.3536	6.2024e-23
ENSG00000130313	PGLS	-1.35423	4.05478e-22
ENSG00000148290	SURF1	-1.35443	1.15236e-16
ENSG00000130005	GAMT	-1.35467	1.9652e-20
ENSG00000164692	COL1A2	-1.35547	3.34986e-63
ENSG00000106330	MOSPD3	-1.35791	9.85835e-20
ENSG00000187091	PLCD1	-1.35833	5.73021e-25
ENSG00000163520	FBLN2	-1.36198	3.17192e-35
ENSG00000206503	HLA-A	-1.36821	8.4848e-64
ENSG00000127884	ECHS1	-1.36825	6.33317e-42
ENSG00000107796	ACTA2	-1.36851	5.63873e-83
ENSG00000101460	MAP1LC3A	-1.36861	3.94293e-28
ENSG00000263873	THY1-AS1	-1.36876	7.29586e-11
ENSG00000177156	TALDO1	-1.3688	4.38804e-39
ENSG00000138131	LOXL4	-1.37104	7.20229e-41
ENSG00000169738	DCXR	-1.37563	3.51346e-22
ENSG00000143819	EPHX1	-1.3763	1.33632e-50
ENSG00000214401	KANSL1-AS1	-1.38144	6.8018e-06
ENSG00000143429	LSP1P4	-1.38235	1.32898e-14
ENSG00000102309	PIN4	-1.3857	2.03108e-14
ENSG00000137133	HINT2	-1.38805	2.16662e-11
ENSG00000245694	CRNDE	-1.3891	7.81176e-17
ENSG00000196562	SULF2	-1.39069	2.41175e-25
ENSG00000133935	ERG28	-1.39186	4.09656e-53
ENSG00000138606	SHF	-1.39269	4.06544e-14
ENSG00000054148	PHPT1	-1.39292	9.33639e-24
ENSG00000122694	GLIPR2	-1.3938	9.40511e-43
ENSG00000141696	P3H4	-1.39418	4.00516e-32
ENSG00000183801	OLFML1	-1.39487	6.53922e-28
ENSG00000170043	TRAPPC1	-1.39495	7.39021e-30
ENSG00000178057	NDUFAF3	-1.39536	8.53724e-23
ENSG00000167645	YIF1B	-1.39542	2.59692e-19
ENSG00000102007	PLP2	-1.40135	8.49648e-55
ENSG00000167815	PRDX2	-1.40216	2.33641e-64
ENSG00000163191	S100A11	-1.40279	1.13595e-52
ENSG00000140416	TPM1	-1.40457	7.17611e-92
ENSG00000100211	CBY1	-1.4058	8.31662e-19
ENSG00000243449	C4orf48	-1.40634	2.22961e-12
ENSG00000139178	C1RL	-1.40658	1.95198e-76
ENSG00000108479	GALK1	-1.4067	1.35731e-20
ENSG00000100097	LGALS1	-1.41001	6.40347e-40
ENSG00000079150	FKBP7	-1.41019	1.01854e-39
ENSG00000160752	FDPS	-1.41089	3.26124e-63
ENSG00000171298	GAA	-1.41112	2.7363e-26
ENSG00000188010	MORN2	-1.41159	1.45613e-21
ENSG00000174348	PODN	-1.41272	8.90924e-41
ENSG00000235423	ENSG00000235423	-1.41401	5.04366e-07
ENSG00000166482	MFAP4	-1.41508	1.2125e-46
ENSG00000134779	TPGS2	-1.41846	1.28279e-57
ENSG00000139278	GLIPR1	-1.419	1.81341e-34
ENSG00000160013	PTGIR	-1.42018	3.46055e-18
ENSG00000160932	LY6E	-1.42027	2.51398e-23
ENSG00000089472	HEPH	-1.42104	5.11839e-62
ENSG00000115828	QPCT	-1.42179	1.75747e-27
ENSG00000172037	LAMB2	-1.42242	1.12559e-47
ENSG00000090006	LTBP4	-1.42456	2.71526e-29
ENSG00000142669	SH3BGRL3	-1.42467	2.62805e-25
ENSG00000130176	CNN1	-1.42472	2.49091e-41
ENSG00000124466	LYPD3	-1.42519	5.87995e-07
ENSG00000063241	ISOC2	-1.42543	2.16263e-19
ENSG00000164904	ALDH7A1	-1.42696	1.61179e-51
ENSG00000163382	NAXE	-1.42768	1.22353e-22
ENSG00000103260	METRN	-1.43134	5.08685e-18
ENSG00000135437	RDH5	-1.43163	1.08868e-10
ENSG00000117984	CTSD	-1.43694	1.15365e-35
ENSG00000171703	TCEA2	-1.44018	1.43274e-21
ENSG00000128185	DGCR6L	-1.44362	8.15594e-23
ENSG00000244187	TMEM141	-1.44527	3.84105e-19
ENSG00000135506	OS9	-1.44565	3.39612e-61
ENSG00000113083	LOX	-1.44729	7.3487e-55
ENSG00000185201	IFITM2	-1.44897	1.20888e-51
ENSG00000183828	NUDT14	-1.44902	1.7078e-23
ENSG00000091490	SEL1L3	-1.44927	6.197e-23
ENSG00000172500	FIBP	-1.44937	1.15524e-36
ENSG00000142156	COL6A1	-1.44959	4.57444e-53
ENSG00000100300	TSPO	-1.45086	1.21105e-32
ENSG00000134202	GSTM3	-1.45105	6.48067e-72
ENSG00000260549	MT1L	-1.45138	1.86166e-06
ENSG00000121753	ADGRB2	-1.45167	1.66934e-35
ENSG00000011028	MRC2	-1.45239	1.09316e-64
ENSG00000130193	THEM6	-1.4524	9.00265e-11
ENSG00000242193	CRYZL2P	-1.45309	1.07315e-17
ENSG00000112667	DNPH1	-1.45393	1.20349e-20
ENSG00000183087	GAS6	-1.45913	2.38236e-37
ENSG00000011478	QPCTL	-1.46133	1.16523e-14
ENSG00000147400	CETN2	-1.46157	1.86245e-54
ENSG00000174938	SEZ6L2	-1.46443	2.53041e-19
ENSG00000198892	SHISA4	-1.46443	4.04681e-34
ENSG00000130707	ASS1	-1.46608	5.66735e-67
ENSG00000171812	COL8A2	-1.46811	1.65076e-48
ENSG00000106823	ECM2	-1.46886	3.29698e-29
ENSG00000161513	FDXR	-1.46966	1.29662e-15
ENSG00000112562	SMOC2	-1.46967	2.53273e-22
ENSG00000197747	S100A10	-1.47061	1.51952e-45
ENSG00000148053	NTRK2	-1.47137	8.07488e-42
ENSG00000167107	ACSF2	-1.47169	1.00435e-20
ENSG00000105379	ETFB	-1.4719	4.77455e-31
ENSG00000167004	PDIA3	-1.47212	9.04663e-94
ENSG00000126432	PRDX5	-1.47263	1.31404e-37
ENSG00000161677	JOSD2	-1.4729	4.92444e-21
ENSG00000179954	SSC5D	-1.47386	6.12154e-22
ENSG00000135480	KRT7	-1.47399	1.1543e-31
ENSG00000116774	OLFML3	-1.47437	9.53092e-59
ENSG00000087884	AAMDC	-1.47586	2.395e-21
ENSG00000161981	SNRNP25	-1.47802	5.17791e-22
ENSG00000162591	MEGF6	-1.47853	1.26396e-27
ENSG00000117385	P3H1	-1.4795	1.78968e-42
ENSG00000198959	TGM2	-1.47966	7.58309e-47
ENSG00000234745	HLA-B	-1.48121	6.96116e-67
ENSG00000169715	MT1E	-1.48336	3.46238e-15
ENSG00000140545	MFGE8	-1.48545	2.06016e-49
ENSG00000013288	MAN2B2	-1.4856	2.51284e-54
ENSG00000256940	PPP1R14B-AS1	-1.48598	5.01009e-05
ENSG00000138207	RBP4	-1.48703	8.05495e-10
ENSG00000203778	FAM229B	-1.48718	7.12545e-22
ENSG00000166794	PPIB	-1.48773	5.79887e-60
ENSG00000170270	GON7	-1.49231	1.7509e-13
ENSG00000280143	ENSG00000280143	-1.49241	0.000168606
ENSG00000187840	EIF4EBP1	-1.49306	6.39604e-16
ENSG00000109743	BST1	-1.49523	7.9115e-39
ENSG00000099785	MARCHF2	-1.49751	1.35229e-19
ENSG00000143416	SELENBP1	-1.50031	5.01749e-61
ENSG00000163170	BOLA3	-1.5006	6.5856e-17
ENSG00000087086	FTL	-1.5041	1.36002e-51
ENSG00000135617	PRADC1	-1.50822	9.27642e-17
ENSG00000160200	CBS	-1.50928	3.77931e-25
ENSG00000125457	MIF4GD	-1.51049	4.42667e-17
ENSG00000135472	FAIM2	-1.51295	5.77575e-10
ENSG00000248290	TNXA	-1.51415	1.04416e-15
ENSG00000272288	ILRUN-AS1	-1.51707	2.2511e-07
ENSG00000248487	ABHD14A	-1.51742	2.25544e-13
ENSG00000172270	BSG	-1.51898	2.79059e-43
ENSG00000100577	GSTZ1	-1.52064	2.40509e-17
ENSG00000184347	SLIT3	-1.52303	6.31173e-72
ENSG00000101335	MYL9	-1.52414	2.79212e-59
ENSG00000136689	IL1RN	-1.52581	3.33482e-06
ENSG00000114923	SLC4A3	-1.52607	8.60468e-19
ENSG00000010626	LRRC23	-1.52902	2.35321e-12
ENSG00000084207	GSTP1	-1.5301	3.27478e-48
ENSG00000237190	CDKN2AIPNL	-1.53099	7.72271e-20
ENSG00000138028	CGREF1	-1.53107	7.03426e-26
ENSG00000173801	JUP	-1.53445	1.05733e-16
ENSG00000119711	ALDH6A1	-1.54012	9.11935e-15
ENSG00000131171	SH3BGRL	-1.54031	1.11977e-57
ENSG00000168615	ADAM9	-1.54299	5.64202e-32
ENSG00000224259	LINC01133	-1.54421	2.91378e-22
ENSG00000128165	ADM2	-1.54446	0.000181792
ENSG00000162384	CZIB	-1.54466	1.29521e-41
ENSG00000122862	SRGN	-1.54776	6.72853e-07
ENSG00000188157	AGRN	-1.54846	1.93486e-53
ENSG00000134285	FKBP11	-1.5488	9.58325e-33
ENSG00000154277	UCHL1	-1.5489	4.64941e-55
ENSG00000100979	PLTP	-1.55054	2.32783e-46
ENSG00000108821	COL1A1	-1.55267	7.89707e-50
ENSG00000205002	AARD	-1.55392	8.38266e-11
ENSG00000266964	FXYD1	-1.55481	1.07825e-07
ENSG00000145476	CYP4V2	-1.5551	5.76496e-22
ENSG00000177556	ATOX1	-1.55906	1.25602e-29
ENSG00000101160	CTSZ	-1.56041	2.82458e-55
ENSG00000179163	FUCA1	-1.56138	5.29291e-30
ENSG00000157326	DHRS4	-1.56374	3.27501e-22
ENSG00000189129	PLAC9	-1.56381	1.73825e-27
ENSG00000135919	SERPINE2	-1.56452	9.2606e-128
ENSG00000204257	HLA-DMA	-1.56577	2.18126e-24
ENSG00000111843	TMEM14C	-1.56668	1.71246e-81
ENSG00000002586	CD99	-1.56874	8.28942e-67
ENSG00000222041	CYTOR	-1.57046	3.96426e-32
ENSG00000167775	CD320	-1.57508	1.895e-27
ENSG00000167123	CERCAM	-1.57637	1.00936e-62
ENSG00000117448	AKR1A1	-1.58399	2.1566e-56
ENSG00000223891	OSER1-DT	-1.58721	3.18307e-12
ENSG00000163703	CRELD1	-1.59172	3.10105e-19
ENSG00000198542	ITGBL1	-1.59867	3.25919e-37
ENSG00000242221	PSG2	-1.60041	6.65396e-15
ENSG00000133315	MACROD1	-1.60158	4.5212e-19
ENSG00000164733	CTSB	-1.60247	2.03696e-101
ENSG00000258818	RNASE4	-1.60254	1.48888e-42
ENSG00000087842	PIR	-1.61043	5.65398e-14
ENSG00000121769	FABP3	-1.61134	9.81971e-43
ENSG00000132563	REEP2	-1.61497	5.68248e-27
ENSG00000105655	ISYNA1	-1.6162	1.99541e-14
ENSG00000243279	PRAF2	-1.6184	3.08343e-40
ENSG00000034510	TMSB10	-1.61953	1.98865e-31
ENSG00000105404	RABAC1	-1.62012	4.0597e-37
ENSG00000137210	TMEM14B	-1.62059	4.82005e-37
ENSG00000179222	MAGED1	-1.62116	2.0739e-59
ENSG00000007255	TRAPPC6A	-1.6216	6.13704e-16
ENSG00000117305	HMGCL	-1.62167	3.16576e-37
ENSG00000101846	STS	-1.62416	2.22888e-30
ENSG00000185585	OLFML2A	-1.62699	2.76643e-31
ENSG00000142173	COL6A2	-1.63159	1.83594e-55
ENSG00000128228	SDF2L1	-1.6344	5.52998e-23
ENSG00000180155	LYNX1	-1.63942	2.00352e-62
ENSG00000064205	CCN5	-1.63961	4.49282e-12
ENSG00000147804	SLC39A4	-1.64139	2.2081e-12
ENSG00000125744	RTN2	-1.64142	9.30534e-35
ENSG00000157734	SNX22	-1.64411	5.96245e-05
ENSG00000257698	GIHCG	-1.6507	1.80653e-12
ENSG00000274276	ENSG00000274276	-1.65265	2.12611e-25
ENSG00000247271	ZBED5-AS1	-1.6545	2.66908e-12
ENSG00000128340	RAC2	-1.65535	1.82357e-13
ENSG00000108679	LGALS3BP	-1.65783	1.55782e-46
ENSG00000187630	DHRS4L2	-1.66132	7.95914e-18
ENSG00000159423	ALDH4A1	-1.66535	1.14318e-35
ENSG00000139428	MMAB	-1.66555	1.38947e-32
ENSG00000214274	ANG	-1.66627	3.55879e-25
ENSG00000204291	COL15A1	-1.66813	1.71146e-44
ENSG00000182712	CMC4	-1.6695	1.34093e-12
ENSG00000102316	MAGED2	-1.66975	9.00259e-64
ENSG00000126458	RRAS	-1.67063	7.47537e-40
ENSG00000172893	DHCR7	-1.67245	2.84005e-28
ENSG00000078967	UBE2D4	-1.67322	1.76463e-20
ENSG00000198937	CCDC167	-1.67969	8.6624e-14
ENSG00000179218	CALR	-1.68357	6.96145e-84
ENSG00000140092	FBLN5	-1.68578	3.10763e-125
ENSG00000121900	TMEM54	-1.68667	3.95299e-24
ENSG00000119943	PYROXD2	-1.68747	5.60201e-15
ENSG00000105290	APLP1	-1.69211	5.61783e-24
ENSG00000283196	ENSG00000283196	-1.69425	2.11103e-33
ENSG00000174080	CTSF	-1.69446	7.98565e-53
ENSG00000167641	PPP1R14A	-1.69759	8.7698e-08
ENSG00000115414	FN1	-1.69784	4.68119e-38
ENSG00000104805	NUCB1	-1.69879	5.87858e-59
ENSG00000126247	CAPNS1	-1.70352	2.51882e-63
ENSG00000168765	GSTM4	-1.70751	2.54812e-39
ENSG00000008382	MPND	-1.70809	3.27354e-22
ENSG00000248275	TRIM52-AS1	-1.70923	5.19741e-09
ENSG00000183570	PCBP3	-1.71359	9.99184e-27
ENSG00000140945	CDH13	-1.7176	2.06954e-23
ENSG00000185624	P4HB	-1.72429	5.41571e-71
ENSG00000149591	TAGLN	-1.73066	3.91549e-86
ENSG00000026559	KCNG1	-1.7317	5.63602e-12
ENSG00000163815	CLEC3B	-1.73303	1.58522e-47
ENSG00000100626	GALNT16	-1.73391	1.27664e-38
ENSG00000197568	HHLA3	-1.73696	9.78037e-20
ENSG00000189058	APOD	-1.7378	6.49139e-68
ENSG00000269609	C10orf95-AS1	-1.73896	2.75793e-18
ENSG00000177697	CD151	-1.74279	2.23764e-47
ENSG00000005243	COPZ2	-1.74694	2.51569e-43
ENSG00000109107	ALDOC	-1.7477	7.1863e-39
ENSG00000144455	SUMF1	-1.74895	1.01229e-94
ENSG00000221890	NPTXR	-1.75323	1.29623e-40
ENSG00000126218	F10	-1.76097	1.28414e-40
ENSG00000160211	G6PD	-1.76667	1.07131e-64
ENSG00000110628	SLC22A18	-1.77214	1.1174e-19
ENSG00000134871	COL4A2	-1.77457	6.74054e-72
ENSG00000080573	COL5A3	-1.78056	6.78638e-34
ENSG00000100889	PCK2	-1.78398	4.18621e-24
ENSG00000227619	ENSG00000227619	-1.78813	8.45652e-08
ENSG00000122642	FKBP9	-1.80331	4.62069e-143
ENSG00000228594	FNDC10	-1.80531	6.32616e-26
ENSG00000169814	BTD	-1.82139	7.38687e-34
ENSG00000232527	LINC02802	-1.82217	2.03523e-14
ENSG00000112981	NME5	-1.83429	1.68431e-08
ENSG00000162551	ALPL	-1.83745	2.91308e-31
ENSG00000149380	P4HA3	-1.83747	1.74623e-30
ENSG00000169583	CLIC3	-1.83768	9.79327e-17
ENSG00000167733	HSD11B1L	-1.84139	4.30194e-18
ENSG00000135916	ITM2C	-1.8551	1.78039e-79
ENSG00000182667	NTM	-1.85995	4.53873e-18
ENSG00000125534	PPDPF	-1.86282	7.74399e-31
ENSG00000136425	CIB2	-1.86458	1.94012e-21
ENSG00000126803	HSPA2	-1.88006	4.93205e-42
ENSG00000185904	LINC00839	-1.88265	3.64909e-19
ENSG00000140264	SERF2	-1.89918	4.58135e-56
ENSG00000111275	ALDH2	-1.90291	6.10044e-77
ENSG00000187193	MT1X	-1.91071	5.12723e-18
ENSG00000227053	MUC12-AS1	-1.91482	8.58884e-07
ENSG00000147257	GPC3	-1.92029	2.05091e-41
ENSG00000105664	COMP	-1.92636	5.86452e-17
ENSG00000173267	SNCG	-1.92731	1.96215e-13
ENSG00000142552	RCN3	-1.93161	2.35567e-66
ENSG00000149809	TM7SF2	-1.93596	3.39856e-21
ENSG00000133110	POSTN	-1.94553	2.64481e-46
ENSG00000205221	VIT	-1.9488	4.12827e-49
ENSG00000083444	PLOD1	-1.94971	9.44371e-60
ENSG00000228106	ENSG00000228106	-1.95037	1.96934e-10
ENSG00000219626	FAM228B	-1.95365	3.90514e-08
ENSG00000165475	CRYL1	-1.95578	8.45767e-27
ENSG00000129009	ISLR	-1.97408	1.82162e-92
ENSG00000155660	PDIA4	-1.98076	1.0252e-123
ENSG00000006016	CRLF1	-1.98268	6.15103e-32
ENSG00000182492	BGN	-1.9927	1.21095e-73
ENSG00000183010	PYCR1	-1.99355	1.85376e-34
ENSG00000116661	FBXO2	-1.99706	1.04044e-20
ENSG00000136010	ALDH1L2	-2.03084	2.3015e-42
ENSG00000004776	HSPB6	-2.03526	1.0918e-39
ENSG00000154175	ABI3BP	-2.03879	6.8411e-40
ENSG00000100196	KDELR3	-2.04042	2.24872e-75
ENSG00000141756	FKBP10	-2.04939	1.56004e-147
ENSG00000223485	LINC01615	-2.06509	1.72288e-16
ENSG00000119681	LTBP2	-2.07637	1.69504e-87
ENSG00000134013	LOXL2	-2.08203	6.992e-78
ENSG00000105088	OLFM2	-2.10157	1.83849e-46
ENSG00000105894	PTN	-2.13071	3.76972e-49
ENSG00000107317	PTGDS	-2.1325	2.05145e-33
ENSG00000204397	CARD16	-2.13349	1.23684e-08
ENSG00000176894	PXMP2	-2.13855	8.25066e-18
ENSG00000092096	SLC22A17	-2.15146	3.70619e-43
ENSG00000144152	FBLN7	-2.16348	5.41098e-22
ENSG00000182195	LDOC1	-2.16707	2.15558e-44
ENSG00000198910	L1CAM	-2.20007	3.70889e-48
ENSG00000204941	PSG5	-2.20432	1.61789e-218
ENSG00000228035	NGF-AS1	-2.21985	1.62766e-08
ENSG00000187244	BCAM	-2.22625	3.80104e-59
ENSG00000182165	TP53TG1	-2.23294	5.41697e-20
ENSG00000137880	GCHFR	-2.25187	3.63022e-14
ENSG00000135069	PSAT1	-2.25256	1.03882e-65
ENSG00000233461	ENSG00000233461	-2.269	8.31552e-15
ENSG00000125648	SLC25A23	-2.28047	4.82186e-75
ENSG00000092621	PHGDH	-2.31401	7.65867e-76
ENSG00000107902	LHPP	-2.36468	1.21814e-49
ENSG00000105427	CNFN	-2.38918	1.28751e-09
ENSG00000163453	IGFBP7	-2.39975	1.90372e-163
ENSG00000231389	HLA-DPA1	-2.43872	1.37879e-31
ENSG00000002933	TMEM176A	-2.44847	5.03288e-35
ENSG00000172889	EGFL7	-2.50505	9.82571e-48
ENSG00000106565	TMEM176B	-2.50954	3.76489e-67
ENSG00000182379	NXPH4	-2.80473	1.88237e-30
ENSG00000240801	ENSG00000240801	-3.02067	6.83671e-07
ENSG00000123243	ITIH5	-3.16679	1.85738e-185
ENSG00000167244	IGF2	-3.18423	1.0517e-121
ENSG00000236824	BCYRN1	-4.27222	2.01415e-41
